# Supplementary material for: The DREAM complex functions as conserved master regulator of somatic DNA-repair capacities
Source: Nat Struct Mol Biol. 2023 Mar 23;30(4):475–88. doi: 10.1038/s41594-023-00942-8 (PMC10113156; doi:10.1038/s41594-023-00942-8)
Supplement: Supplementary file 4 — Supplementary tables 1–13 [file 41594_2023_942_MOESM4_ESM.xlsx]

## Sheet: Descriptions
Table S1	C. elegans DDR genes.	List based on the GO term “Cellular Response to DNA Damage Stimulus”. Database released on 2019-10-08.
Table S2	Differentially expressed genes in lin-52 L1 mutant worms. A significant fraction of up-regulated genes is germline-enriched.	List of all the significantly up- and down-regulated genes in the RNA-seq of lin-52 compared to WT (p-adj < 0.05). Genes that are germline-enriched 46 are indicated with “✓”. p-adj = p-value with Benjamini-Hochberg (FDR) adjustment calculated as described in 76, FC = Fold Change.
Table S3	GO analysis of genes up-regulated in lin-52 mutant worms.	Full list of GO terms found upon analysis of all the genes up-regulated in lin-52(n771) L1 worms compared to WT (p-adj < 0.05, two-sided Fisher’s exact test with FDR). GO database released on 2020-03-23.
Table S4	GO analysis of proteins up-regulated in lin-52 mutant worms.	Full list of GO terms found upon analysis of all the proteins up-regulated in lin-52(n771) L1 worms compared to WT (p-adj < 0.05, two-sided Fisher’s exact test with FDR). GO database released on 2021-05-01.
Table S5	GSEA additional information.	Statistics calculated as described in 77.
Table S6	All DDR genes bound by DREAM in embryonic ChIP-seq data.	List including all the bound DDR genes by DREAM upon re-analysis of embryonic ChIP-seq data of DREAM 35. 76 in the promoter (✓), 4 in intergenic or intronic regions
Table S7	All DDR genes bound by DREAM in L3 ChIP-seq data.	List including the 61 DDR genes bound by at least one DREAM component upon re-analysis of L3 ChIP-seq data of DREAM 44.
Table S8	The DREAM complex binds and represses DNA damage response (DDR) gene expression.	Many DDR genes up-regulated in lin-52 mutants are bound by DREAM (re-analysis of L3 ChIP-seq data 44). DDR list based on the GO databased released on 2019-10-08. p-adj = p-value with Benjamini-Hochberg (FDR) adjustment calculated as described in 76, FC = Fold Change, NA = not applicable due to the gene not being in the dataset, ✓ = bound by DREAM.
Table S9	Germlines and lin-52 mutants present an overlapping enrichment of DDR genes.	List showing the 111 out of 211 total DDR genes enriched in the germline (re-analysis of a germline-enriched dataset 46), of which, 40 were upregulated in lin-52 (“✓”, out of 53 total upregulated, Table 1).
Table S10	Genes up-regulated in lin-54 mixed embryos include multiple DDR genes.	List of genes involved in DDR found up-regulated in lin-54 mixed embryos (re-analysis of a lin-54 microarray 47).
Table S11	GO analysis of genes up-regulated in lin-54 embryos.	First 30 GO terms found upon analysis of the genes up-regulated in lin-54 mixed embryos (database released 2020-03-23, re-analysis of a lin-54 microarray 47).
Table S12	DREAM binds DDR genes in the promoters of quiescent cells.	List including all the genes bound in the promoter (0 to -1000 bp) by at least three components of DREAM (re-analysis of reference 56),among them, the 67 genes involved in DNA repair (“✓”, database released 2021-01-01), of which 58 and 46 were found upregulated upon harmine or INDY treatments respectively (“✓”).
Table S13	Supplementary statistics.	Supplementary statistics for Figures 1, 2, 3, 4 & 5 and Extended Data Figures 1, 5 & 7.

## Sheet: Table S1
WormBase gene ID	Gene name	Sequence Name
WBGene00000018	abl-1	M79.1
WBGene00000093	agt-1	Y62E10A.5
WBGene00000102	akt-1	C12D8.10
WBGene00000151	apn-1	T05H10.2
WBGene00000226	atl-1	T06E4.3
WBGene00000227	atm-1	Y48G1BL.2
WBGene00000235	baf-1	B0464.7
WBGene00000264	brc-1	C36A4.8
WBGene00000265	brd-1	K04C2.4
WBGene00000423	ced-9	T07C4.8
WBGene00000427	ced-13	R09F10.9
WBGene00000467	cep-1	F52B5.5
WBGene00000498	chk-1	Y39H10A.7
WBGene00000499	chk-2	Y60A3A.12
WBGene00000519	cku-70	Y47D3A.4
WBGene00000520	cku-80	R07E5.8
WBGene00000537	clk-2	C07H6.6
WBGene00000591	coh-1	K08A8.3
WBGene00000794	crn-1	Y47G6A.8
WBGene00000803	csb-1	F53H4.1
WBGene00000912	daf-16	R13H8.1
WBGene00001049	dog-1	F33H2.1
WBGene00001352	evl-14	H38K22.1
WBGene00001372	exo-3	R09B3.1
WBGene00001574	gei-17	W10D5.3
WBGene00001837	hda-4	C10E2.3
WBGene00001860	him-1	F28B3.7
WBGene00001865	him-6	T04A11.6
WBGene00001872	him-14	ZK1127.11
WBGene00001877	his-3	T10C6.12
WBGene00001973	hmg-3	C32F10.5
WBGene00001974	hmg-4	T20B12.8
WBGene00001977	hmg-12	Y17G7A.1
WBGene00001997	hpr-9	Y39A1A.23
WBGene00001998	hpr-17	F32A11.2
WBGene00002027	hsr-9	T05F1.6
WBGene00002042	hus-1	H26D21.1
WBGene00002276	lem-3	F42H11.2
WBGene00002985	lig-1	C29A12.3
WBGene00002986	lig-4	C07H6.1
WBGene00003154	mcm-2	Y17G7B.5
WBGene00003155	mcm-3	C25D7.6
WBGene00003156	mcm-4	Y39G10AR.14
WBGene00003157	mcm-5	R10E4.4
WBGene00003158	mcm-6	ZK632.1
WBGene00003159	mcm-7	F32D1.10
WBGene00003373	mlh-1	T28A8.7
WBGene00003405	mre-11	ZC302.1
WBGene00003417	mrt-2	Y41C4A.14
WBGene00003418	msh-2	H26D21.2
WBGene00003421	msh-5	F09E8.3
WBGene00003422	msh-6	Y47G6A.11
WBGene00003955	pcn-1	W03D2.4
WBGene00004028	pif-1	Y18H1A.6
WBGene00004049	parp-1	Y71F9AL.18
WBGene00004050	parp-2	E02H1.4
WBGene00004051	parg-1	F20C5.1
WBGene00004052	parg-2	H23L24.5
WBGene00004053	tank-1	ZK1005.1
WBGene00004064	pms-2	H12C20.2
WBGene00004166	pqn-85	Y43H11AL.3
WBGene00004296	rad-50	T04H1.4
WBGene00004297	rad-51	Y43C5A.6
WBGene00004298	rad-54	W06D4.6
WBGene00004322	rcq-5	E03A3.2
WBGene00004333	rec-8	W02A2.6
WBGene00004337	rfc-1	C54G10.2
WBGene00004342	rfs-1	C30A5.2
WBGene00004383	rnh-2	T13H5.7
WBGene00004472	rps-3	C23G10.3
WBGene00004737	scc-1	F10G7.4
WBGene00004800	sir-2.1	R11A8.4
WBGene00004873	smc-3	Y47D3A.26
WBGene00004985	spo-11	T05E11.4
WBGene00006571	tim-1	Y75B8A.22
WBGene00006699	uba-1	C47E12.5
WBGene00006701	ubc-1	C35B1.1
WBGene00006707	ubc-12	R09B3.4
WBGene00006708	ubc-13	Y54G2A.31
WBGene00006714	ubc-19	Y69H2.6
WBGene00006730	uev-1	F39B2.2
WBGene00006944	wrn-1	F18C5.2
WBGene00006961	xnp-1	B0041.7
WBGene00006963	xpa-1	K07G5.2
WBGene00006993	zyg-8	Y79H2A.11
WBGene00007028	trr-1	C47D12.1
WBGene00007464	algn-8	C08H9.3
WBGene00007523	C11G6.2	C11G6.2
WBGene00007694	C23H4.6	C23H4.6
WBGene00007784	ruvb-1	C27H6.2
WBGene00008082	com-1	C44B9.5
WBGene00008140	xpf-1	C47D12.8
WBGene00008367	D1053.2	D1053.2
WBGene00008403	csa-1	D2013.3
WBGene00008610	F09C3.2	F09C3.2
WBGene00008645	F10C2.4	F10C2.4
WBGene00008665	ercc-1	F10G8.7
WBGene00008852	ubql-1	F15C11.2
WBGene00008921	ctf-4	F17C11.10
WBGene00009010	F21D5.5	F21D5.5
WBGene00009124	rtel-1	F25H2.13
WBGene00009127	clsp-1	F25H5.5
WBGene00009287	psf-2	F31C3.5
WBGene00009368	pole-1	F33H2.5
WBGene00009372	evl-18	F34D10.2
WBGene00009460	ubr-5	F36A2.13
WBGene00009507	mus-101	F37D6.1
WBGene00009731	exo-1	F45G2.3
WBGene00010011	F53H4.6	F53H4.6
WBGene00010056	smc-6	F54D5.14
WBGene00010067	dot-1.2	F54F7.7
WBGene00010120	dot-1.4	F55G7.2
WBGene00010233	rbm-17	F58B3.7
WBGene00010409	H21P03.2	H21P03.2
WBGene00010439	JC8.7	JC8.7
WBGene00010476	rnf-113	K01G5.1
WBGene00010626	K07C5.3	K07C5.3
WBGene00010839	chl-1	M03C11.2
WBGene00010845	M03C11.8	M03C11.8
WBGene00010890	ddb-1	M18.5
WBGene00011016	R04F11.3	R04F11.3
WBGene00011201	nth-1	R10E4.5
WBGene00011411	sel-13	T04A8.10
WBGene00011415	him-18	T04A8.15
WBGene00011576	rmh-2	T07C12.12
WBGene00011612	T08D2.7	T08D2.7
WBGene00011814	gtf-2H2C	T16H12.4
WBGene00011834	dvc-1	T19B10.6
WBGene00012302	dot-1.3	W06D11.4
WBGene00012698	sws-1	Y39B6A.40
WBGene00012767	fcd-2	Y41E3.9
WBGene00012920	alkb-7	Y46G5A.35
WBGene00013128	dxbp-1	Y52B11A.9
WBGene00013189	Y54E2A.4	Y54E2A.4
WBGene00013241	ung-1	Y56A3A.29
WBGene00013405	tdpt-1	Y63D3A.4
WBGene00013441	xpb-1	Y66D12A.15
WBGene00013529	Y73F8A.24	Y73F8A.24
WBGene00013676	ekl-4	Y105E8A.17
WBGene00013768	sld-5	Y113G7B.24
WBGene00013792	Y116A8C.13	Y116A8C.13
WBGene00013816	Y116F11A.1	Y116F11A.1
WBGene00013924	rad-23	ZK20.3
WBGene00014066	rev-1	ZK675.2
WBGene00014230	gtf-2H3	ZK1128.4
WBGene00015310	fan-1	C01G5.8
WBGene00015554	C06G3.8	C06G3.8
WBGene00015806	smrc-1	C16A3.1
WBGene00016060	mms-19	C24G6.3
WBGene00016151	smc-5	C27A2.1
WBGene00016408	prmt-5	C34E10.5
WBGene00016602	mus-81	C43E11.2
WBGene00016944	uri-1	C55B7.5
WBGene00017237	pole-2	F08B4.5
WBGene00017546	rpa-1	F18A1.5
WBGene00017696	polk-1	F22B7.6
WBGene00017738	tipn-1	F23C8.9
WBGene00017816	hrpk-1	F26B1.2
WBGene00018020	F33H12.6	F33H12.6
WBGene00018070	F35H10.5	F35H10.5
WBGene00018285	smk-1	F41E6.4
WBGene00018327	F42A6.5	F42A6.5
WBGene00018465	F45E1.4	F45E1.4
WBGene00018678	F52C12.1	F52C12.1
WBGene00018711	F52G3.3	F52G3.3
WBGene00018721	polh-1	F53A3.2
WBGene00018769	mnat-1	F53G2.7
WBGene00018849	spt-16	F55A3.3
WBGene00018909	slx-1	F56A3.2
WBGene00018923	eme-1	F56A6.4
WBGene00019004	xpg-1	F57B10.6
WBGene00019079	rpa-4	F59A3.6
WBGene00019136	F59H6.5	F59H6.5
WBGene00019334	K02F3.12	K02F3.12
WBGene00019712	rmh-1	M01E11.3
WBGene00019767	rpa-2	M04F3.1
WBGene00019814	R02C2.1	R02C2.1
WBGene00019821	gtf-2H1	R02D3.3
WBGene00019858	R03H10.6	R03H10.6
WBGene00019859	R03H10.7	R03H10.7
WBGene00019953	wapl-1	R08C7.10
WBGene00020068	cra-1	R13F6.10
WBGene00020235	T05A12.4	T05A12.4
WBGene00020316	brc-2	T07E3.5
WBGene00020423	prp-19	T10F2.4
WBGene00020442	gen-1	T12A2.8
WBGene00020687	ruvb-2	T22D1.10
WBGene00020823	T26A5.8	T26A5.8
WBGene00020843	T27A3.7	T27A3.7
WBGene00020935	fnci-1	W02D3.10
WBGene00020964	polq-1	W03A3.2
WBGene00021194	Y16E11A.2	Y16E11A.2
WBGene00021344	rev-3	Y37B11A.2
WBGene00021474	dot-1.1	Y39G10AR.18
WBGene00021577	Y46B2A.2	Y46B2A.2
WBGene00021752	xpd-1	Y50D7A.2
WBGene00021904	gtf-2H5	Y55B1AL.2
WBGene00022069	eel-1	Y67D8C.5
WBGene00022237	Y73B6BL.14	Y73B6BL.14
WBGene00022296	xpc-1	Y76B12C.2
WBGene00022400	rpb-9	Y97E10AR.5
WBGene00022492	dss-1	Y119D3B.15
WBGene00022512	dot-1.5	ZC53.6
WBGene00022598	ztf-8	ZC395.8
WBGene00022812	uvs-1	ZK742.2
WBGene00022851	ZK1127.4	ZK1127.4
WBGene00022881	ZK1248.11	ZK1248.11
WBGene00044493	Y54G2A.50	Y54G2A.50
WBGene00045237	mrt-1	F39H2.5
WBGene00050934	T19C9.10	T19C9.10
WBGene00077500	C27H6.9	C27H6.9

## Sheet: Table S2
Up-regulated in lin-52							Down-regulated in lin-52
WormBase gene ID	Gene name	Sequence Name	FC	p-adj	Germline-enriched		WormBase gene ID	Gene name	Sequence Name	FC	p-adj	Germline-enriched
WBGene00000023	abt-5	Y53C10A.9	1.2311	0.0148356	✓		WBGene00001946	his-72	Y49E10.6	-1.1129	0.000180748	✓
WBGene00000098	air-1	K07C11.2	1.28607	1.10513e-09	✓		WBGene00002005	hsp-1	F26D10.3	-1.08716	0.0119406	✓
WBGene00000121	aly-2	F23B2.6	1.20718	0.000119915	✓		WBGene00002238	kars-1	T02G5.9	-1.0827	0.0260604	✓
WBGene00000156	apr-1	K04G2.8	1.13471	0.00288989	✓		WBGene00002994	lin-5	T09A5.10	-1.11296	0.0121003	✓
WBGene00000257	bmk-1	F23B12.8	1.28706	1.74444e-12	✓		WBGene00003063	lpd-7	R13A5.12	-1.09734	0.0313016	✓
WBGene00000264	brc-1	C36A4.8	1.33547	2.3947e-06	✓		WBGene00006528	tba-1	F26E4.8	-1.05918	0.0477352	✓
WBGene00000265	brd-1	K04C2.4	1.23077	0.00910742	✓		WBGene00006725	ubl-1	H06I04.4	-1.08567	0.00609429	✓
WBGene00000374	cyp-31A1	C01F6.3	1.1673	0.00667084	✓		WBGene00007105	znf-207	B0035.1	-1.13682	0.00776019	✓
WBGene00000405	cdk-1	T05G5.3	1.18849	1.5226e-05	✓		WBGene00007355	rpb-6	C06A1.5	-1.12956	0.0483506	✓
WBGene00000413	cdt-1	Y54E10A.15	1.26123	1.7417e-05	✓		WBGene00009921	F52B5.2	F52B5.2	-1.22464	0.0262884	✓
WBGene00000520	cku-80	R07E5.8	1.31685	1.63328e-08	✓		WBGene00011246	R11D1.7	R11D1.7	-1.41486	1.04302e-09	✓
WBGene00000770	cpb-1	C40H1.1	1.70076	3.97261e-13	✓		WBGene00011669	T09F5.10	T09F5.10	-1.17243	0.0238004	✓
WBGene00000794	crn-1	Y47G6A.8	1.30324	7.33506e-11	✓		WBGene00011730	drr-2	T12D8.2	-1.11253	0.00766198	✓
WBGene00000865	cyb-1	ZC168.4	1.15656	0.0337409	✓		WBGene00012978	Y48B6A.1	Y48B6A.1	-1.12263	0.0129779	✓
WBGene00000871	cye-1	C37A2.4	1.22906	0.00257035	✓		WBGene00014667	C06A1.4	C06A1.4	-1.51086	6.31761e-08	✓
WBGene00000875	cyk-4	K08E3.6	1.44384	9.03704e-25	✓		WBGene00016250	hsp-110	C30C11.4	-1.09523	0.0114659	✓
WBGene00000939	dcr-1	K12H4.8	1.1473	1.41555e-05	✓		WBGene00016739	pitr-1	C48A7.2	-1.10841	0.0025012	✓
WBGene00001049	dog-1	F33H2.1	1.27262	1.74096e-05	✓		WBGene00017035	D1065.3	D1065.3	-1.20038	0.000716514	✓
WBGene00001051	cks-1	C09G4.3	1.25182	6.56547e-05	✓		WBGene00017071	aagr-1	D2096.3	-1.09072	0.0209842	✓
WBGene00001057	dpf-4	F01F1.5	1.18826	9.58851e-07	✓		WBGene00018024	F35A5.1	F35A5.1	-1.14917	1.45995e-05	✓
WBGene00001102	dsh-2	C27A2.6	1.22475	0.000939071	✓		WBGene00019537	K08D12.3	K08D12.3	-1.25106	0.000248886	✓
WBGene00001110	duo-1	F38B7.5	3.45245	1.76894e-120	✓		WBGene00020068	cra-1	R13F6.10	-1.09831	0.0208223	✓
WBGene00001112	duo-3	Y106G6H.12	1.17952	0.00205899	✓		WBGene00020389	T10B5.3	T10B5.3	-1.13884	0.0302808	✓
WBGene00001161	efl-1	Y102A5C.18	1.56144	4.09535e-20	✓		WBGene00020732	T23E7.2	T23E7.2	-1.0944	0.0446272	✓
WBGene00001166	eftu-2	ZK328.2	1.09	0.0322792	✓		WBGene00022042	icd-2	Y65B4BR.5	-1.09297	0.0177664	✓
WBGene00001281	emb-27	F10B5.6	1.1828	0.00672236	✓		WBGene00022455	tyms-1	Y110A7A.4	-1.16947	0.00296221	✓
WBGene00001372	exo-3	R09B3.1	2.07793	4.70309e-37	✓		WBGene00000020	abt-2	F12B6.1	-1.12097	0.000888382
WBGene00001511	fzy-1	ZK177.6	1.23979	3.65812e-05	✓		WBGene00000040	aco-1	ZK455.1	-1.05405	0.0383532
WBGene00001571	gei-14	K01C8.5	1.30428	0.00370373	✓		WBGene00000041	aco-2	F54H12.1	-1.07993	0.00421125
WBGene00001598	glh-1	T21G5.3	3.71541	1.63857e-211	✓		WBGene00000063	act-1	T04C12.6	-1.0896	0.0103267
WBGene00001606	gln-5	F26D10.10	1.23339	0.0268219	✓		WBGene00000064	act-2	T04C12.5	-1.15997	1.2025e-05
WBGene00001653	gon-4	K04D7.5	1.16472	0.00277787	✓		WBGene00000067	act-5	T25C8.2	-1.07876	0.0090179
WBGene00001661	gop-2	C34E10.2	1.24005	0.000347987	✓		WBGene00000112	alh-6	F56D12.1	-1.08661	0.0439366
WBGene00001683	gpd-1	T09F3.3	1.92789	1.98311e-23	✓		WBGene00000115	alh-9	F01F1.6	-1.10066	0.000799857
WBGene00001686	gpd-4	F33H1.2	4.78405	1.34799e-172	✓		WBGene00000176	aqp-8	K02G10.7	-1.13192	0.00799052
WBGene00001688	gpr-1	F22B7.13	1.41429	2.7517e-10	✓		WBGene00000207	asb-2	F02E8.1	-1.08365	0.000186869
WBGene00001689	gpr-2	C38C10.4	1.23821	0.000140443	✓		WBGene00000210	asg-2	C53B7.4	-1.09225	0.00396771
WBGene00001830	hcp-2	T06E4.1	1.11398	0.0397486	✓		WBGene00000214	asp-1	Y39B6A.20	-1.09948	3.04802e-05
WBGene00001831	hcp-3	F58A4.3	1.31664	3.36988e-05	✓		WBGene00000216	asp-3	H22K11.1	-1.07492	0.00148084
WBGene00001860	him-1	F28B3.7	1.10013	0.00810273	✓		WBGene00000228	atn-1	W04D2.1	-1.08907	0.00553164
WBGene00001862	him-3	ZK381.1	1.36192	0.000186364	✓		WBGene00000229	atp-2	C34E10.6	-1.1037	9.65772e-07
WBGene00001869	him-10	R12B2.4	1.3148	2.83226e-08	✓		WBGene00000276	byn-1	F57B9.5	-1.12165	0.00470407
WBGene00001977	hmg-12	Y17G7A.1	1.7359	1.50458e-39	✓		WBGene00000371	cox-5B	F26E4.9	-1.06809	0.0283287
WBGene00002027	hsr-9	T05F1.6	1.17806	2.02902e-09	✓		WBGene00000472	cey-1	F33A8.3	-1.12484	7.15276e-06
WBGene00002032	htp-1	F41H10.10	3.52781	5.20348e-78	✓		WBGene00000482	chd-3	T14G8.1	-1.09921	0.00450496
WBGene00002059	ife-1	F53A2.6	1.13884	0.00279897	✓		WBGene00000528	clh-1	T27D12.2	-1.11957	0.0262112
WBGene00002063	ife-5	Y57A10A.30	1.69403	3.10193e-12	✓		WBGene00000550	clu-1	F55H2.6	-1.10181	3.86455e-05
WBGene00002073	ima-2	F26B1.3	1.13782	0.00135999	✓		WBGene00000652	col-76	M110.1	-1.1557	0.0207285
WBGene00002144	inx-22	Y47G6A.2	3.07731	1.1445e-56	✓		WBGene00000741	col-168	T10E10.1	-1.24395	2.25892e-13
WBGene00002169	isw-1	F37A4.8	1.15702	3.9511e-07	✓		WBGene00000768	cor-1	R01H10.3	-1.13194	0.0170629
WBGene00002221	klp-10	C33H5.4	1.23832	0.0279021	✓		WBGene00000782	cpr-2	F36D3.9	-1.86143	2.05436e-18
WBGene00002229	klp-19	Y43F4B.6	1.20103	1.11873e-08	✓		WBGene00000789	cpz-2	M04G12.2	-1.07046	0.028126
WBGene00002231	knl-1	C02F5.1	1.16586	8.57876e-05	✓		WBGene00000802	crt-1	Y38A10A.5	-1.07464	0.00822727
WBGene00002241	kup-1	F10C2.2	1.56884	2.04809e-25	✓		WBGene00000822	csq-1	F40E10.3	-1.08045	0.0155001
WBGene00002275	lem-2	W01G7.5	1.22487	1.3473e-09	✓		WBGene00000877	cyn-1	Y49A3A.5	-1.11823	0.0123516
WBGene00002297	ect-2	T19E10.1	1.18754	0.00995332	✓		WBGene00000942	deb-1	ZC477.9	-1.06643	0.0371571
WBGene00002637	let-418	F26F12.7	1.06721	0.0327624	✓		WBGene00000958	dgk-1	C09E10.2	-1.14747	0.00228134
WBGene00002985	lig-1	C29A12.3	1.65039	2.37077e-42	✓		WBGene00000976	dhs-13	F36H9.3	-1.13529	0.0264715
WBGene00002998	lin-9	ZK637.7	1.7268	6.08932e-44	✓		WBGene00001000	dim-1	C18A11.7	-1.07345	0.0327778
WBGene00003020	lin-35	C32F10.2	1.33308	9.86078e-17	✓		WBGene00001130	dyn-1	C02C6.1	-1.09586	0.0151745
WBGene00003021	lin-36	F44B9.6	1.28874	4.92612e-11	✓		WBGene00001132	alp-1	T11B7.4	-1.12244	0.000410067
WBGene00003036	lin-53	K07A1.12	1.2294	4.04759e-15	✓		WBGene00001137	eat-6	B0365.3	-1.07049	0.00395483
WBGene00003133	mat-2	W10C6.1	1.38346	2.10799e-32	✓		WBGene00001167	eef-2	F25H5.4	-1.20574	9.31453e-14
WBGene00003134	mat-3	F10C5.1	1.17358	0.00130845	✓		WBGene00001169	eef-1A.2	R03G5.1	-1.10352	0.00187378
WBGene00003156	mcm-4	Y39G10AR.14	1.11388	0.000737912	✓		WBGene00001189	egl-21	F01D4.4	-1.07958	0.009723
WBGene00003158	mcm-6	ZK632.1	1.11837	0.0010583	✓		WBGene00001239	elo-1	F56H11.4	-1.08449	0.00545854
WBGene00003159	mcm-7	F32D1.10	1.20108	7.22603e-10	✓		WBGene00001263	emb-9	K04H4.1	-1.11341	5.21701e-08
WBGene00003160	mdf-1	C50F4.11	1.21567	1.50701e-05	✓		WBGene00001392	far-8	K02F3.3	-1.14854	0.000220979
WBGene00003161	mdf-2	Y69A2AR.30	1.26859	8.62749e-06	✓		WBGene00001393	fat-1	Y67H2A.8	-1.11552	1.11075e-05
WBGene00003210	mel-28	C38D4.3	1.38405	2.04098e-38	✓		WBGene00001394	fat-2	W02A2.1	-1.08881	0.000425193
WBGene00003222	mes-4	Y2H9A.1	1.29695	4.91609e-09	✓		WBGene00001451	flp-8	F31F6.4	-1.25791	0.000432165
WBGene00003224	mes-6	C09G4.5	1.26541	0.000135227	✓		WBGene00001459	flp-16	F15D4.8	-1.16465	0.0127264
WBGene00003367	mix-1	M106.1	1.23495	1.36953e-14	✓		WBGene00001502	ftt-2	F52D10.3	-1.07569	0.00857117
WBGene00003392	mog-4	C04H5.6	1.19254	8.97924e-07	✓		WBGene00001503	fum-1	H14A12.2	-1.08566	0.00414372
WBGene00003405	mre-11	ZC302.1	1.20927	0.00016305	✓		WBGene00001520	gas-1	K09A9.5	-1.07486	0.0174639
WBGene00003422	msh-6	Y47G6A.11	1.24994	2.43392e-10	✓		WBGene00001543	gcy-18	ZK896.8	-1.18904	0.00396492
WBGene00003499	mut-2	K04F10.6	1.46572	4.09982e-07	✓		WBGene00001572	gei-15	M03A8.4	-1.12165	0.0401899
WBGene00003576	ndc-80	W01B6.9	1.22643	1.06331e-05	✓		WBGene00001649	gob-1	H13N06.3	-1.12125	0.0146861
WBGene00003777	nmy-2	F20G4.3	1.16133	2.72926e-11	✓		WBGene00001700	grd-11	K02E2.2	-1.09264	0.0302692
WBGene00003789	npp-3	K12D12.2	1.2493	7.30676e-16	✓		WBGene00001816	haf-6	Y48G8AL.11	-4.3701	8.2569e-179
WBGene00003794	npp-8	Y41D4B.19	1.12112	0.00135999	✓		WBGene00001819	haf-9	ZK484.2	-1.07541	0.0336392
WBGene00003795	npp-9	F59A2.1	1.17221	2.35648e-07	✓		WBGene00001842	her-1	ZK287.8	-1.87259	2.42376e-21
WBGene00003798	npp-12	T23H2.1	1.1268	0.000171089	✓		WBGene00001993	hpd-1	T21C12.2	-1.07497	0.011754
WBGene00003801	npp-15	C29E4.4	1.16211	6.2145e-05	✓		WBGene00001994	hpk-1	F20B6.8	-1.0986	0.0151395
WBGene00003829	nud-1	F53A2.4	1.20529	3.19707e-05	✓		WBGene00002017	hsp-16.11	T27E4.2	-1.23973	0.0245421
WBGene00003835	nxf-2	C15H11.6	1.32639	0.00154347	✓		WBGene00002018	hsp-16.41	Y46H3A.2	-1.27101	0.01254
WBGene00003947	pbs-1	K08D12.1	1.18646	5.21162e-07	✓		WBGene00002040	hum-7	F56A6.2	-1.20324	1.57485e-05
WBGene00003992	pgl-1	ZK381.4	1.31449	5.77028e-08	✓		WBGene00002065	iff-2	F54C9.1	-1.10393	6.10613e-05
WBGene00003994	pgl-3	C18G1.4	4.60281	1.63147e-185	✓		WBGene00002152	iars-1	R11A8.6	-1.08886	0.0118391
WBGene00004042	plk-1	C14B9.4	1.11417	0.00470392	✓		WBGene00002162	isp-1	F42G8.12	-1.06881	0.0095408
WBGene00004051	parg-1	F20C5.1	1.44641	5.97554e-32	✓		WBGene00002244	laf-1	Y71H2AM.19	-1.08598	0.0133273
WBGene00004064	pms-2	H12C20.2	1.28615	0.00257594	✓		WBGene00002264	lec-1	W09H1.6	-1.08677	0.00944404
WBGene00004296	rad-50	T04H1.4	1.51333	1.05487e-30	✓		WBGene00002273	lec-10	W01A11.4	-1.08643	0.00374196
WBGene00004297	rad-51	Y43C5A.6	1.26763	0.000343982	✓		WBGene00002280	let-2	F01G12.5	-1.18174	5.54041e-12
WBGene00004298	rad-54	W06D4.6	1.47874	8.44993e-09	✓		WBGene00002348	myo-1	R06C7.10	-1.06588	0.0274913
WBGene00004312	rba-1	K07A1.11	1.1748	0.00123859	✓		WBGene00002978	lev-11	Y105E8B.1	-1.1016	4.56774e-05
WBGene00004326	rde-4	T20G5.11	1.31824	2.43993e-13	✓		WBGene00002997	lin-8	B0454.1	-1.1942	0.0323857
WBGene00004339	rfc-3	C39E9.13	1.21102	0.000617759	✓		WBGene00003035	lin-52	ZK632.13	-1.98151	1.10095e-20
WBGene00004340	rfc-4	F31E3.3	1.20657	2.35333e-05	✓		WBGene00003162	mdh-2	F20H11.3	-1.0892	0.000712787
WBGene00004380	rnf-1	C06A5.9	1.77091	1.39023e-15	✓		WBGene00003165	mec-1	T07H8.4	-1.1779	0.00138928
WBGene00004775	sep-1	Y47G6A.12	1.56535	2.70094e-30	✓		WBGene00003171	mec-7	ZK154.3	-1.13467	0.000893284
WBGene00004806	skp-1	T27F2.1	1.14103	0.000425193	✓		WBGene00003369	mlc-1	C36E6.3	-1.13837	2.57048e-10
WBGene00004808	skr-2	F46A9.4	2.16164	3.2756e-45	✓		WBGene00003370	mlc-2	C36E6.5	-1.10963	3.89505e-05
WBGene00004824	F56B3.4	F56B3.4	1.16431	0.00990586	✓		WBGene00003371	mlc-3	F09F7.2	-1.09342	0.0001068
WBGene00004873	smc-3	Y47D3A.26	1.20123	4.94565e-10	✓		WBGene00003495	mup-2	T22E5.5	-1.11695	5.46465e-05
WBGene00004874	smc-4	F35G12.8	1.3019	6.90887e-21	✓		WBGene00003567	ncx-2	C10G8.5	-1.08104	0.002292
WBGene00004952	spd-1	Y34D9A.4	1.1322	0.0465907	✓		WBGene00003589	nex-2	T07C4.9	-1.09253	0.0442017
WBGene00004953	spd-2	F32H2.3	1.33365	9.29343e-19	✓		WBGene00003934	pat-10	F54C1.7	-1.11387	2.15635e-05
WBGene00004955	spd-5	F56A3.4	1.21669	7.15136e-11	✓		WBGene00003936	pat-12	T17H7.4	-1.08682	0.0238182
WBGene00004984	spn-4	ZC404.8	1.32844	0.000579679	✓		WBGene00003958	pcp-3	F23B2.11	-1.09455	0.00148084
WBGene00006375	syp-1	F26D2.2	6.45839	1.19664e-200	✓		WBGene00003970	pek-1	F46C3.1	-1.10915	0.00370373
WBGene00006379	sys-1	T23D8.9	1.22042	0.00372201	✓		WBGene00004112	pqn-22	C46G7.4	-1.09056	0.0437834
WBGene00006446	atx-3	F28F8.6	1.42763	3.9511e-07	✓		WBGene00004173	pqn-94	ZC15.8	-1.19838	0.000542104
WBGene00006568	thk-1	Y43C5A.5	1.25305	0.00464035	✓		WBGene00004412	rpl-1	Y71F9AL.13	-1.07449	0.00632709
WBGene00006793	unc-59	W09C5.2	1.47471	1.07999e-21	✓		WBGene00004413	rpl-2	B0250.1	-1.06468	0.0299063
WBGene00006804	unc-71	Y37D8A.13	1.49857	2.57339e-30	✓		WBGene00004414	rpl-3	F13B10.2	-1.0703	0.0225513
WBGene00006940	wee-1.3	Y53C12A.1	1.18074	0.0227661	✓		WBGene00004416	rpl-5	F54C9.5	-1.1293	2.35958e-05
WBGene00006974	zen-4	M03D4.1	1.3086	2.63434e-10	✓		WBGene00004418	rpl-7	F53G12.10	-1.09253	0.00141284
WBGene00006994	zyg-9	F22B5.7	1.12591	0.000128632	✓		WBGene00004419	rpl-7A	Y24D9A.4	-1.07972	0.0108244
WBGene00007087	B0001.2	B0001.2	1.31103	7.81691e-05	✓		WBGene00004423	rpl-11.2	F07D10.1	-1.07343	0.0174875
WBGene00007165	B0391.10	B0391.10	1.53572	5.15716e-08	✓		WBGene00004427	rpl-15	K11H12.2	-1.07271	0.0154855
WBGene00007168	B0393.3	B0393.3	1.28291	1.7543e-06	✓		WBGene00004429	rpl-17	Y48G8AL.8	-1.07455	0.02616
WBGene00007454	C08F11.7	C08F11.7	1.45462	1.07627e-07	✓		WBGene00004430	rpl-18	Y45F10D.12	-1.09176	0.0026127
WBGene00007500	nasp-1	C09H10.6	1.3607	1.33248e-14	✓		WBGene00004431	rpl-19	C09D4.5	-1.07274	0.0127615
WBGene00007503	C09H10.9	C09H10.9	1.2303	0.0180863	✓		WBGene00004432	rpl-20	E04A4.8	-1.0727	0.029636
WBGene00007578	C14B1.7	C14B1.7	2.31666	2.8991e-45	✓		WBGene00004433	rpl-21	C14B9.7	-1.06376	0.0220846
WBGene00007615	set-31	C15H11.5	1.66157	1.78986e-18	✓		WBGene00004435	rpl-23	B0336.10	-1.0644	0.0154801
WBGene00007624	hrde-1	C16C10.3	6.17088	0	✓		WBGene00004436	rpl-24.1	D1007.12	-1.07036	0.0174639
WBGene00007697	C24F3.2	C24F3.2	1.49042	8.21889e-08	✓		WBGene00004437	rpl-24.2	C03D6.8	-1.11973	0.0174639
WBGene00007710	rsa-1	C25A1.9	1.4764	1.24746e-08	✓		WBGene00004438	rpl-25.1	F55D10.2	-1.10157	0.000759519
WBGene00007784	ruvb-1	C27H6.2	1.13256	0.0090496	✓		WBGene00004440	rpl-26	F28C6.7	-1.06969	0.019253
WBGene00007797	C29A12.1	C29A12.1	3.11559	8.57412e-58	✓		WBGene00004446	rpl-32	T24B8.1	-1.08656	0.00818128
WBGene00007965	C36A4.4	C36A4.4	1.29175	3.16576e-05	✓		WBGene00004447	rpl-33	F10E7.7	-1.09423	0.00483681
WBGene00008003	enu-3.2	C38D4.1	1.61515	4.69883e-10	✓		WBGene00004448	rpl-34	C42C1.14	-1.07016	0.0143543
WBGene00008035	C39E9.12	C39E9.12	1.17784	0.00127919	✓		WBGene00004453	rpl-39	C26F1.9	-1.07618	0.00879304
WBGene00008107	aspm-1	C45G3.1	1.16172	0.000198496	✓		WBGene00004472	rps-3	C23G10.3	-1.07272	0.0117935
WBGene00008118	madf-8	C46F11.3	1.22294	0.0224418	✓		WBGene00004473	rps-4	Y43B11AR.4	-1.10529	6.88565e-05
WBGene00008361	D1043.1	D1043.1	1.18402	0.00184505	✓		WBGene00004474	rps-5	T05E11.1	-1.08386	0.00238249
WBGene00008385	D1081.7	D1081.7	1.29224	0.000677381	✓		WBGene00004475	rps-6	Y71A12B.1	-1.06826	0.0138068
WBGene00008400	drh-3	D2005.5	1.35233	3.8857e-17	✓		WBGene00004476	rps-7	ZC434.2	-1.06866	0.021837
WBGene00008641	pch-2	F10B5.5	1.34941	1.71682e-05	✓		WBGene00004477	rps-8	F42C5.8	-1.07338	0.0125071
WBGene00008645	F10C2.4	F10C2.4	1.35452	3.99435e-19	✓		WBGene00004478	rps-9	F40F8.10	-1.0838	0.00320735
WBGene00008710	F11E6.7	F11E6.7	1.15007	0.00253262	✓		WBGene00004479	rps-10	D1007.6	-1.07697	0.00619591
WBGene00008921	ctf-4	F17C11.10	1.1576	0.00222987	✓		WBGene00004481	rps-12	F54E7.2	-1.06853	0.0106007
WBGene00009052	ekl-1	F22D6.6	1.52914	5.55942e-31	✓		WBGene00004482	rps-13	C16A3.9	-1.06313	0.0305334
WBGene00009127	clsp-1	F25H5.5	1.21219	6.2205e-05	✓		WBGene00004483	rps-14	F37C12.9	-1.06078	0.0314916
WBGene00009176	nmat-2	F26H9.4	1.27001	0.00600376	✓		WBGene00004486	rps-17	T08B2.10	-1.06936	0.0245815
WBGene00009179	kbp-3	F26H11.1	1.85823	2.64954e-24	✓		WBGene00004487	rps-18	Y57G11C.16	-1.08975	0.00121563
WBGene00009182	F26H11.4	F26H11.4	1.33974	7.43393e-05	✓		WBGene00004488	rps-19	T05F1.3	-1.06337	0.0237335
WBGene00009223	mdt-28	F28F8.5	1.33835	8.9654e-06	✓		WBGene00004490	rps-21	F37C12.11	-1.07157	0.0391429
WBGene00009254	capg-1	F29D11.2	1.14323	0.00034874	✓		WBGene00004491	rps-22	F53A3.3	-1.08461	0.00773382
WBGene00009367	F33H2.3	F33H2.3	1.34048	2.65931e-27	✓		WBGene00004493	rps-24	T07A9.11	-1.0641	0.0288252
WBGene00009507	mus-101	F37D6.1	1.86513	7.34552e-72	✓		WBGene00004494	rps-25	K02B2.5	-1.08947	0.000579679
WBGene00009731	exo-1	F45G2.3	1.27479	4.24134e-05	✓		WBGene00004496	rps-27	F56E10.4	-1.10361	0.000103798
WBGene00010056	smc-6	F54D5.14	1.15459	0.0013153	✓		WBGene00004498	rps-29	B0412.4	-1.07568	0.0259542
WBGene00010061	F54E12.2	F54E12.2	1.16626	0.00819655	✓		WBGene00004499	rps-30	C26F1.4	-1.0892	0.000856343
WBGene00010093	capg-2	F55C5.4	1.34209	5.60546e-12	✓		WBGene00004567	rrn-2.1	F31C3.11	-1.17322	0.000487234
WBGene00010227	F58A4.2	F58A4.2	1.36684	4.79438e-05	✓		WBGene00004736	sca-1	K11D9.2	-1.07282	0.002292
WBGene00010362	enu-3.1	H04D03.1	2.04572	1.75541e-22	✓		WBGene00004755	sec-24.1	F12F6.6	-1.06191	0.0474948
WBGene00010363	H04D03.2	H04D03.2	1.30297	0.00307065	✓		WBGene00004875	smd-1	F47G4.7	-1.16905	2.36126e-05
WBGene00010409	H21P03.2	H21P03.2	1.33909	2.97196e-06	✓		WBGene00004988	spp-3	T08A9.7	-1.08264	0.0397686
WBGene00010439	JC8.7	JC8.7	1.24406	0.00142869	✓		WBGene00004990	spp-5	T08A9.9	-1.12702	7.17501e-08
WBGene00010476	rnf-113	K01G5.1	1.23009	0.000314652	✓		WBGene00004999	spp-14	K09F5.3	-1.08361	0.0112842
WBGene00010685	aipl-1	K08F9.2	1.38153	2.14498e-24	✓		WBGene00005264	srh-41	Y54G11A.12	-1.09281	0.0299957
WBGene00010785	top-2	K12D12.1	1.3362	1.01204e-32	✓		WBGene00005327	srh-108	R08H2.11	-1.11095	0.0128575
WBGene00010787	K12D12.5	K12D12.5	1.84708	1.05818e-16	✓		WBGene00005362	srh-146	C31B8.3	-1.15069	0.00365614
WBGene00010844	prp-3	M03C11.7	1.30104	8.14607e-13	✓		WBGene00005363	srh-147	K08G2.12	-1.1297	0.0074965
WBGene00010845	M03C11.8	M03C11.8	1.37475	5.61189e-30	✓		WBGene00005366	srh-150	K08G2.2	-1.08771	0.0383532
WBGene00011155	rbm-3.1	R09B3.2	1.22625	0.000562118	✓		WBGene00005383	srh-167	F57G8.3	-1.08961	0.048578
WBGene00011156	rbm-3.2	R09B3.3	1.15158	8.46315e-06	✓		WBGene00005386	srh-170	R08H2.3	-1.10381	0.0347067
WBGene00011203	R10E4.7	R10E4.7	1.2128	0.0233582	✓		WBGene00005393	srh-178	ZK228.8	-1.08836	0.0371334
WBGene00011275	psf-1	R53.6	1.24055	0.0251217	✓		WBGene00005438	srh-230	C04F2.3	-1.22788	0.00799909
WBGene00011318	cdt-2	T01C3.1	1.43652	1.6012e-11	✓		WBGene00005486	srh-281	F11A5.1	-1.09312	0.0410471
WBGene00011376	gla-3	T02E1.3	1.63823	7.65675e-18	✓		WBGene00005584	sri-72	C14C6.11	-1.09465	0.0274395
WBGene00011451	T04H1.5	T04H1.5	1.228	0.0259542	✓		WBGene00005964	srx-73	F41F3.7	-1.12785	0.0103099
WBGene00011562	sas-7	T07C4.10	1.72771	7.99799e-37	✓		WBGene00006162	str-111	F10A3.15	-1.1386	0.00329826
WBGene00011591	T07F10.5	T07F10.5	1.22271	0.010459	✓		WBGene00006180	str-131	C09H5.6	-1.14526	0.00808676
WBGene00011599	T07G12.8	T07G12.8	1.82766	4.65747e-16	✓		WBGene00006434	prdx-2	F09E5.15	-1.06198	0.0214627
WBGene00011647	noca-1	T09E8.1	1.11144	0.000516032	✓		WBGene00006436	ttn-1	W06H8.8	-1.05879	0.0362624
WBGene00011959	nyn-1	T23G4.3	2.24136	1.32334e-33	✓		WBGene00006439	ant-1.1	T27E9.1	-1.14034	6.5449e-12
WBGene00012020	gyg-2	T25E12.5	2.57456	6.55053e-44	✓		WBGene00006495	cpna-1	F31D5.3	-1.10508	0.00872709
WBGene00012109	T28A8.3	T28A8.3	2.86738	2.92962e-54	✓		WBGene00006519	cox-6A	F54D8.2	-1.12229	5.18243e-06
WBGene00012110	T28A8.4	T28A8.4	4.38254	9.43439e-120	✓		WBGene00006584	tni-1	F42E11.4	-1.09555	0.00545854
WBGene00012111	T28A8.5	T28A8.5	3.77511	3.72085e-87	✓		WBGene00006589	tnt-4	T08B1.2	-1.1059	0.00131449
WBGene00012112	T28A8.6	T28A8.6	4.57012	7.52156e-145	✓		WBGene00006672	twk-18	C24A3.6	-1.12493	0.0199401
WBGene00012128	nra-1	T28F3.1	1.19398	1.55825e-06	✓		WBGene00006684	twk-32	F53C11.6	-1.28558	0.0027639
WBGene00012220	W03C9.2	W03C9.2	1.402	3.1137e-05	✓		WBGene00006692	twk-42	W06D12.2	-1.21164	0.0494598
WBGene00012236	W04A8.1	W04A8.1	1.44754	1.59384e-06	✓		WBGene00006697	uaf-1	Y92C3B.2	-1.09727	0.0153905
WBGene00012365	W09G3.1	W09G3.1	1.16376	0.0260128	✓		WBGene00006728	ubq-2	ZK1010.1	-1.06541	0.0146029
WBGene00012522	Y32B12B.2	Y32B12B.2	1.25054	9.43966e-07	✓		WBGene00006750	unc-10	T10A3.1	-1.11909	0.0197613
WBGene00012524	Y32B12B.4	Y32B12B.4	1.19599	0.00740748	✓		WBGene00006754	unc-15	F07A5.7	-1.08516	0.0169962
WBGene00012551	cec-7	Y37D8A.11	1.33188	0.000175579	✓		WBGene00006759	unc-22	ZK617.1	-1.08968	3.10922e-05
WBGene00012552	enu-3.5	Y37D8A.12	1.26133	0.0157118	✓		WBGene00006764	unc-27	ZK721.2	-1.08046	0.00332703
WBGene00012583	clec-4	Y38E10A.5	1.21674	0.00141284	✓		WBGene00006789	unc-54	F11C3.3	-1.11961	0.000187822
WBGene00012716	Y39E4B.5	Y39E4B.5	2.20653	3.87099e-28	✓		WBGene00006801	unc-68	K11C4.5	-1.06345	0.0108244
WBGene00012767	fcd-2	Y41E3.9	1.14434	0.00927152	✓		WBGene00006819	unc-87	F08B6.4	-1.08726	0.00261154
WBGene00012888	sas-6	Y45F10D.9	1.63863	1.50574e-21	✓		WBGene00006820	unc-89	C09D1.1	-1.06167	0.0195795
WBGene00013038	ani-1	Y49E10.19	1.12784	0.000960917	✓		WBGene00006825	unc-96	F13C5.6	-1.10938	0.0392394
WBGene00013208	Y54G9A.5	Y54G9A.5	1.42191	1.45995e-05	✓		WBGene00006863	gyg-1	F56B6.4	-1.10023	0.0236525
WBGene00013241	ung-1	Y56A3A.29	1.36685	6.70047e-05	✓		WBGene00006882	vab-19	T22D2.1	-1.11023	0.00032309
WBGene00013270	Y57A10A.31	Y57A10A.31	1.45713	2.42498e-11	✓		WBGene00006912	vha-3	Y38F2AL.4	-1.10056	0.000117944
WBGene00013569	bath-36	Y75B12B.4	2.59902	1.61693e-42	✓		WBGene00006915	vha-6	VW02B12L.1	-1.07518	0.00686907
WBGene00013669	tcab-1	Y105E8A.8	1.57495	1.21962e-11	✓		WBGene00006921	vha-12	F20B6.2	-1.0871	0.000233274
WBGene00013857	orc-5	ZC168.3	1.40893	4.18037e-07	✓		WBGene00006962	xol-1	C18A11.5	-1.09888	0.0224418
WBGene00014034	ZK643.2	ZK643.2	1.30252	0.00221318	✓		WBGene00007103	crm-1	B0024.14	-1.0953	0.0465907
WBGene00014082	ZK795.2	ZK795.2	1.24934	8.51334e-05	✓		WBGene00007233	C01G10.6	C01G10.6	-1.1554	0.00477345
WBGene00014219	ZK1098.2	ZK1098.2	1.16893	0.0147879	✓		WBGene00007331	pho-11	C05C10.4	-1.09877	0.00638144
WBGene00014223	ZK1098.6	ZK1098.6	1.25902	0.00356356	✓		WBGene00007350	sucl-1	C05G5.4	-1.09002	0.00339222
WBGene00015017	B0205.1	B0205.1	1.1859	0.00483681	✓		WBGene00007384	swt-3	C06G8.1	-1.21227	0.000738458
WBGene00015105	pot-1	B0280.10	1.45387	2.73931e-07	✓		WBGene00007385	atp-5	C06H2.1	-1.06245	0.0177664
WBGene00015156	B0361.2	B0361.2	1.19686	0.00201137	✓		WBGene00007514	catp-8	C10C6.6	-1.08103	0.015246
WBGene00015310	fan-1	C01G5.8	1.31745	5.34284e-05	✓		WBGene00007564	mrps-22	C14A4.14	-1.12051	0.00906127
WBGene00015313	hpo-32	C01G8.6	1.73312	7.66304e-16	✓		WBGene00007604	xbx-9	C15C8.1	-2.15662	2.34873e-39
WBGene00015320	C02B8.1	C02B8.1	1.17476	0.0295107	✓		WBGene00007809	C29F4.3	C29F4.3	-1.4838	1.1686e-11
WBGene00015515	spdl-1	C06A8.5	1.16874	0.00830245	✓		WBGene00007813	jmjd-3.3	C29F7.6	-1.27152	7.77266e-16
WBGene00016151	smc-5	C27A2.1	1.42235	4.81985e-18	✓		WBGene00007841	C31C9.7	C31C9.7	-1.22904	0.0182088
WBGene00016178	mesp-1	C28C12.2	1.5639	3.33112e-09	✓		WBGene00007864	irg-6	C32H11.1	-1.6259	7.12443e-20
WBGene00016202	kle-2	C29E4.2	1.19539	1.0972e-06	✓		WBGene00007907	C34B4.2	C34B4.2	-1.11278	0.0354404
WBGene00016380	ntp-1	C33H5.14	1.21125	0.00418384	✓		WBGene00008028	scl-6	C39E9.4	-1.20584	0.0208223
WBGene00016381	sgo-1	C33H5.15	1.42503	1.2627e-05	✓		WBGene00008042	C40H1.7	C40H1.7	-1.2506	0.00523656
WBGene00016387	kbp-5	C34B2.2	1.35741	9.09848e-05	✓		WBGene00008214	gem-1	C49F8.2	-1.15613	0.0428096
WBGene00016421	cdc-7	C34G6.5	1.30875	0.00130845	✓		WBGene00008356	nspc-20	D1025.4	-1.12874	0.0415557
WBGene00016449	tost-1	C35D10.13	1.49468	1.28438e-14	✓		WBGene00008359	nspc-17	D1025.8	-1.15428	0.0141056
WBGene00016586	C42C1.8	C42C1.8	1.66427	2.46202e-11	✓		WBGene00008360	nspc-19	D1025.9	-1.22232	0.0489036
WBGene00016803	bath-42	C50C3.8	1.15388	0.00363964	✓		WBGene00008375	D1054.8	D1054.8	-1.18527	0.00674709
WBGene00016837	syf-1	C50F2.3	1.08774	0.0497238	✓		WBGene00008446	E01G4.3	E01G4.3	-1.14686	0.00188702
WBGene00017280	usp-39	F09D1.1	1.15963	0.00183609	✓		WBGene00008454	E02A10.4	E02A10.4	-1.53932	2.43392e-10
WBGene00017317	attf-2	F09G2.9	1.23664	1.17168e-20	✓		WBGene00008486	ugt-44	F01D4.2	-1.21234	0.00809444
WBGene00017546	rpa-1	F18A1.5	1.07881	0.0242614	✓		WBGene00008505	F01G4.6	F01G4.6	-1.10314	1.59384e-06
WBGene00017643	czw-1	F20D12.4	1.12992	0.000540133	✓		WBGene00008585	F08G12.1	F08G12.1	-1.16844	0.0455574
WBGene00017696	polk-1	F22B7.6	1.62708	4.17817e-15	✓		WBGene00008595	clec-56	F08H9.7	-1.12671	0.0327778
WBGene00017738	tipn-1	F23C8.9	1.70485	2.30937e-22	✓		WBGene00008840	F15A4.5	F15A4.5	-3.22501	4.19475e-67
WBGene00017774	nop-1	F25B5.2	1.20958	0.0116796	✓		WBGene00008860	romo-1	F15D4.3	-1.16847	0.00721543
WBGene00017993	cec-5	F32E10.6	1.21046	4.66899e-13	✓		WBGene00008920	eef-1G	F17C11.9	-1.09533	0.000637549
WBGene00018362	ppm-1.G	F42G9.1	1.20319	1.00186e-09	✓		WBGene00009096	fipr-1	F23H12.8	-1.28348	9.79796e-08
WBGene00018510	F46F11.7	F46F11.7	1.67646	1.06842e-12	✓		WBGene00009097	fipr-2	F23H12.9	-1.17956	0.00319593
WBGene00018613	skpt-1	F48E8.7	1.26469	0.00157891	✓		WBGene00009119	ndk-1	F25H2.5	-1.10622	8.18844e-07
WBGene00018721	polh-1	F53A3.2	2.13781	6.85034e-45	✓		WBGene00009122	tct-1	F25H2.11	-1.0949	0.000189058
WBGene00018908	fncm-1	F56A3.1	1.27438	0.00187373	✓		WBGene00009134	lurp-2	F25H9.1	-1.14209	0.0259542
WBGene00018964	F56D2.2	F56D2.2	1.25655	0.0127322	✓		WBGene00009136	lurp-3	F25H9.3	-1.24379	1.75784e-05
WBGene00018975	F56E10.1	F56E10.1	1.1254	0.00913863	✓		WBGene00009180	nurf-1	F26H11.2	-1.06882	0.0323857
WBGene00019087	F59A6.5	F59A6.5	1.2494	4.33731e-08	✓		WBGene00009380	F34H10.3	F34H10.3	-1.20361	0.0116769
WBGene00019118	F59E12.1	F59E12.1	1.21805	1.79851e-05	✓		WBGene00009396	clec-65	F35C5.8	-1.21103	2.82216e-08
WBGene00019595	dscc-1	K09H9.2	1.25708	0.000799857	✓		WBGene00009429	irg-5	F35E12.5	-1.25624	0.00650943
WBGene00019692	fubl-4	M01A10.1	1.76688	2.01242e-14	✓		WBGene00009454	F36A2.7	F36A2.7	-1.0652	0.0174498
WBGene00019947	htz-1	R08C7.3	1.26662	7.12443e-20	✓		WBGene00009633	F42E11.3	F42E11.3	-1.22289	0.00406195
WBGene00020064	kbp-1	R13F6.1	1.45853	2.2797e-06	✓		WBGene00009664	idha-1	F43G9.1	-1.0755	0.0175433
WBGene00020091	rnp-8	R119.7	3.09827	2.22672e-65	✓		WBGene00009696	F44F1.4	F44F1.4	-1.35328	0.000491068
WBGene00020392	knl-3	T10B5.6	1.41657	3.35328e-11	✓		WBGene00009730	myo-6	F45G2.2	-1.18698	2.87207e-08
WBGene00020412	T10E9.2	T10E9.2	1.22612	0.00226566	✓		WBGene00009750	F46A8.7	F46A8.7	-1.22274	0.019253
WBGene00020466	sld-2	T12F5.1	1.34783	0.000177517	✓		WBGene00009824	gpdh-1	F47G4.3	-1.27773	0.00598981
WBGene00020742	T23H2.3	T23H2.3	1.26983	6.55547e-12	✓		WBGene00009844	cwp-5	F48C11.2	-1.24632	0.00130275
WBGene00020757	ucr-2.3	T24C4.1	2.99307	1.05721e-88	✓		WBGene00009888	F49E2.5	F49E2.5	-1.08532	0.00674709
WBGene00020761	T24C4.5	T24C4.5	1.22601	0.0392394	✓		WBGene00009896	scl-3	F49E11.11	-1.18343	0.000280319
WBGene00021015	enu-3.3	W03G9.3	1.29039	0.00324684	✓		WBGene00009900	F49E12.7	F49E12.7	-1.27918	0.00319593
WBGene00021040	W05G11.2	W05G11.2	1.18701	0.00418384	✓		WBGene00009974	F53C11.4	F53C11.4	-1.11427	0.00402421
WBGene00021056	W06B4.1	W06B4.1	1.77479	4.53384e-16	✓		WBGene00009982	F53F1.4	F53F1.4	-1.17944	7.75738e-09
WBGene00021192	Y14H12B.2	Y14H12B.2	1.67443	2.03372e-12	✓		WBGene00009988	F53F4.4	F53F4.4	-1.19624	0.00641344
WBGene00021282	set-21	Y24D9A.2	1.99308	3.60099e-28	✓		WBGene00010049	F54D5.3	F54D5.3	-1.13102	7.4409e-06
WBGene00021365	smgl-2	Y37E11AM.1	1.21166	0.000123636	✓		WBGene00010174	F56H9.2	F56H9.2	-1.25732	5.07572e-06
WBGene00021648	mis-12	Y47G6A.24	1.24746	0.00320735	✓		WBGene00010204	F57F5.1	F57F5.1	-1.06975	0.0474948
WBGene00021649	Y47G6A.25	Y47G6A.25	1.60995	2.35139e-10	✓		WBGene00010266	dct-18	F58G1.4	-1.10095	0.000119915
WBGene00021661	mbtr-1	Y48G1A.6	1.38517	5.06425e-05	✓		WBGene00010339	acl-1	F59F4.4	-1.148	0.0392394
WBGene00021676	pid-2	Y48G1C.1	8.95738	0	✓		WBGene00010416	hxk-2	H25P06.1	-1.12544	0.017074
WBGene00022043	psf-3	Y65B4BR.8	1.46228	2.76092e-07	✓		WBGene00010419	atp-1	H28O16.1	-1.13299	8.18612e-07
WBGene00022488	orc-3	Y119D3B.11	1.19539	0.00974229	✓		WBGene00010435	JC8.2	JC8.2	-1.14036	0.0108244
WBGene00022599	daf-41	ZC395.10	1.08399	0.0215507	✓		WBGene00010504	K02D3.1	K02D3.1	-1.24396	0.0180277
WBGene00022689	math-48	ZK250.6	1.10232	0.0490831	✓		WBGene00010506	K02E2.1	K02E2.1	-1.61581	2.11682e-14
WBGene00022694	gcna-1	ZK328.4	1.35868	3.19666e-07	✓		WBGene00010556	rack-1	K04D7.1	-1.0693	0.0180805
WBGene00022737	tofu-7	ZK418.8	1.5599	1.23419e-08	✓		WBGene00010575	flp-25	K04H4.7	-2.18021	7.73867e-27
WBGene00044069	hat-1	M03C11.4	1.18802	2.89373e-05	✓		WBGene00010794	dld-1	LLC1.3	-1.11219	3.61286e-05
WBGene00000101	aka-1	D1022.7	1.11117	0.00461434			WBGene00010888	dlc-2	M18.2	-1.21809	0.00179313
WBGene00000107	alh-1	F54D8.3	1.10519	0.00199403			WBGene00010940	M163.8	M163.8	-1.33313	0.000637571
WBGene00000227	atm-1	Y48G1BL.2	1.52595	1.91133e-53			WBGene00011059	R06C1.4	R06C1.4	-1.1736	4.81095e-12
WBGene00000235	baf-1	B0464.7	1.14935	0.00295543			WBGene00011070	msrp-7	R06F6.7	-1.17251	0.0449611
WBGene00000267	bre-2	Y39E4B.9	1.48396	2.89836e-08			WBGene00011112	R07E5.4	R07E5.4	-1.24563	7.17459e-09
WBGene00000397	cdh-5	F08B4.2	1.43908	7.53016e-06			WBGene00011146	pde-2	R08D7.6	-1.09803	0.0324013
WBGene00000415	ced-1	Y47H9C.4	1.07845	0.0448539			WBGene00011182	R09H10.5	R09H10.5	-1.06186	0.0159963
WBGene00000498	chk-1	Y39H10A.7	1.17864	0.0139449			WBGene00011289	R102.2	R102.2	-1.12475	0.0203026
WBGene00000509	cka-1	T03D8.1	1.13496	0.0475753			WBGene00011304	mnk-1	R166.5	-1.09483	0.00154263
WBGene00000543	clp-2	T04A8.16	1.15572	0.0233238			WBGene00011474	aldo-1	T05D4.1	-1.11299	0.000292609
WBGene00000622	col-45	F53G12.7	1.27588	0.00247785			WBGene00011510	pdha-1	T05H10.6	-1.06632	0.0233582
WBGene00000673	col-98	F14F7.1	1.06351	0.0449324			WBGene00011526	cox-15	T06D8.5	-1.12582	0.0191639
WBGene00000685	col-111	F29B9.9	1.20383	0.0440813			WBGene00011644	T09B9.3	T09B9.3	-3.59527	6.47045e-73
WBGene00000749	col-176	ZC373.7	1.10301	0.0313991			WBGene00011679	ucr-2.2	T10B10.2	-1.06659	0.048578
WBGene00000801	cars-2	Y23H5A.1	1.37442	1.52127e-06			WBGene00011683	phat-6	T10B10.6	-1.15502	0.0185858
WBGene00000804	csc-1	Y48E1B.12	1.21896	0.00396492			WBGene00011693	T10G3.2	T10G3.2	-1.24598	0.00143142
WBGene00000841	cul-6	K08E7.7	1.3239	0.000899958			WBGene00011694	T10G3.3	T10G3.3	-1.16793	9.88528e-05
WBGene00000872	cyk-1	F11H8.4	1.25001	1.3502e-07			WBGene00011736	T12D8.9	T12D8.9	-1.12468	3.04376e-05
WBGene00000977	dhs-14	R05D8.8	1.19677	0.0143949			WBGene00011870	T20G5.8	T20G5.8	-1.1793	0.0354052
WBGene00001002	div-1	R01H10.1	1.1517	0.0057862			WBGene00012085	T27D12.1	T27D12.1	-1.14803	0.00064828
WBGene00001016	dna-2	F43G6.1	1.39561	1.64222e-10			WBGene00012158	ucr-2.1	VW06B3R.1	-1.08676	0.00622546
WBGene00001046	dnj-28	Y54E10BL.4	1.27797	0.00609429			WBGene00012253	clec-50	W04E12.8	-1.06744	0.0118769
WBGene00001061	dpl-1	T23G7.1	1.69752	7.71364e-31			WBGene00012354	cox-4	W09C5.8	-1.09917	0.00285236
WBGene00001090	drh-1	F15B10.2	1.35469	5.2999e-14			WBGene00012361	mrpl-12	W09D10.3	-1.11708	0.0215507
WBGene00001091	drh-2	C01B10.1	1.22839	5.56785e-13			WBGene00012407	Y7A5A.1	Y7A5A.1	-1.11543	0.00339222
WBGene00001123	dyf-7	C43C3.3	1.28023	0.00906127			WBGene00012419	srz-73	Y7A9C.3	-1.09621	0.0255922
WBGene00001155	ech-6	T05G5.6	1.07195	0.0264494			WBGene00012421	Y9C2UA.1	Y9C2UA.1	-2.45563	1.76725e-68
WBGene00001386	far-2	F02A9.3	1.37556	6.90887e-21			WBGene00012445	Y16B4A.2	Y16B4A.2	-1.07333	0.0204358
WBGene00001390	far-6	W02A2.2	1.3658	8.17178e-06			WBGene00012591	nspe-1	Y38E10A.13	-1.50627	1.17463e-07
WBGene00001433	fkb-8	Y18D10A.25	1.2381	0.00202739			WBGene00012768	eef-1B.2	Y41E3.10	-1.09612	0.000743879
WBGene00001475	fmi-1	F15B9.7	1.09371	0.035781			WBGene00012812	Y43F8B.1	Y43F8B.1	-1.1225	0.000799857
WBGene00001561	gei-4	W07B3.2	1.10518	0.00187851			WBGene00012813	Y43F8B.2	Y43F8B.2	-1.09807	0.0141235
WBGene00001633	gly-8	Y66A7A.6	1.14045	0.00734784			WBGene00013025	vha-13	Y49A3A.2	-1.06116	0.0136476
WBGene00001662	gop-3	C34E10.1	1.17363	8.29545e-06			WBGene00013037	Y49E10.18	Y49E10.18	-1.17958	0.00480854
WBGene00001694	grd-5	F41E6.2	1.2283	0.0208692			WBGene00013073	hmit-1.1	Y51A2D.4	-1.16951	0.036103
WBGene00001760	gst-12	F37B1.2	1.33616	2.08696e-05			WBGene00013094	Y51H1A.3	Y51H1A.3	-1.09502	0.0285099
WBGene00001761	gst-13	T26C5.1	1.13949	0.0174498			WBGene00013096	mcd-1	Y51H1A.6	-1.15244	0.00241269
WBGene00001762	gst-14	F37B1.3	1.4481	1.55024e-06			WBGene00013236	Y56A3A.18	Y56A3A.18	-1.16636	0.0283798
WBGene00001815	hmt-1	W09D6.6	1.18844	0.000436587			WBGene00013266	Y57A10A.26	Y57A10A.26	-1.17818	3.39705e-05
WBGene00001833	hcp-6	Y110A7A.1	1.39133	5.82444e-22			WBGene00013554	Y75B8A.19	Y75B8A.19	-1.24999	0.00131384
WBGene00001875	his-1	T10C6.14	1.32109	1.35394e-24			WBGene00013642	daf-38	Y105C5A.23	-1.2778	0.00491403
WBGene00001876	his-2	T10C6.13	1.27611	6.16668e-16			WBGene00013884	ZC412.3	ZC412.3	-1.09212	0.0314074
WBGene00001877	his-3	T10C6.12	1.23812	2.14062e-23			WBGene00013921	best-22	ZC518.1	-1.19203	0.0103099
WBGene00001878	his-4	T10C6.11	1.23673	7.25668e-07			WBGene00013970	klu-1	ZK337.2	-1.16904	0.0153701
WBGene00001912	his-38	K03A1.6	1.34018	8.71038e-05			WBGene00014141	ZK899.2	ZK899.2	-1.12809	0.0370651
WBGene00001922	his-48	B0035.8	1.09642	0.0327778			WBGene00014195	srz-10	ZK1037.11	-1.1715	0.0187233
WBGene00001933	his-59	F55G1.2	1.10713	0.00207486			WBGene00014204	ccdc-47	ZK1058.4	-1.08878	0.0229728
WBGene00001934	his-60	F55G1.11	1.12263	8.31176e-05			WBGene00014262	ZK1321.4	ZK1321.4	-1.19153	6.56289e-05
WBGene00001935	his-61	F55G1.10	1.18772	1.65629e-05			WBGene00014826	R13H4.2	R13H4.2	-1.19873	2.29679e-05
WBGene00001936	his-62	F55G1.3	1.0906	0.0274913			WBGene00015092	mrpl-47	B0261.4	-1.15701	0.00642729
WBGene00001937	his-63	F22B3.2	1.13083	0.0348792			WBGene00015141	ugt-46	B0310.5	-1.10088	0.0114088
WBGene00001998	hpr-17	F32A11.2	1.31219	0.00218197			WBGene00015168	pdi-6	B0403.4	-1.07924	0.00473435
WBGene00002047	icp-1	Y39G10AR.13	1.19802	1.78534e-05			WBGene00015232	B0511.6	B0511.6	-1.10268	0.019106
WBGene00002110	ins-27	ZC334.11	1.24634	4.22416e-06			WBGene00015605	C08E3.13	C08E3.13	-1.16055	0.0185858
WBGene00002116	ins-33	W09C5.4	1.24253	0.0250496			WBGene00015644	C09E8.1	C09E8.1	-1.1014	0.0373365
WBGene00002143	inx-21	Y47G6A.1	1.61496	4.93383e-10			WBGene00015803	C15H9.9	C15H9.9	-1.10678	0.00731526
WBGene00002213	kin-32	C30F8.4	1.16741	0.00799909			WBGene00015814	oatr-1	C16A3.10	-1.07706	0.0464167
WBGene00002983	lgx-1	C54G7.3	1.24261	0.0245815			WBGene00015933	C17H12.8	C17H12.8	-1.35396	1.96252e-15
WBGene00003002	lin-13	C03B8.4	1.17657	9.86708e-13			WBGene00015954	C18B2.3	C18B2.3	-1.10857	0.032396
WBGene00003096	lys-7	C02A12.4	1.26713	0.0068486			WBGene00015996	C18H7.6	C18H7.6	-2.81811	2.15289e-49
WBGene00003155	mcm-3	C25D7.6	1.19052	3.23112e-06			WBGene00016033	C24A3.2	C24A3.2	-1.12101	0.0274913
WBGene00003248	mig-17	F57B7.4	1.25006	0.0245834			WBGene00016096	C25E10.7	C25E10.7	-1.2467	0.0181427
WBGene00003413	mrp-7	Y43F8C.12	1.32098	4.95173e-12			WBGene00016103	dpyd-1	C25F6.3	-1.0783	0.0048088
WBGene00003504	mut-7	ZK1098.8	1.28064	4.71098e-06			WBGene00016362	C33G8.4	C33G8.4	-1.14758	0.0275192
WBGene00003581	ndx-4	Y37H9A.6	1.29222	1.8952e-05			WBGene00016489	fubl-3	C36E6.1	-1.11555	0.0383627
WBGene00003614	nhr-15	F33E11.1	1.29713	0.00183329			WBGene00016493	C37A2.7	C37A2.7	-1.07353	0.019253
WBGene00003661	nhr-71	K11E4.5	1.15398	0.0216258			WBGene00016530	C39D10.2	C39D10.2	-1.9575	8.21764e-20
WBGene00003664	nhr-74	C27C7.3	1.23453	0.0322792			WBGene00016574	lido-11	C41H7.4	-1.27486	0.00563747
WBGene00003765	nlp-27	B0213.2	1.17791	0.00339992			WBGene00016644	abhd-3.2	C44C1.5	-1.14403	0.00755994
WBGene00003920	par-5	M117.2	1.09292	0.000303733			WBGene00016781	C49G7.3	C49G7.3	-1.12205	0.000468334
WBGene00003999	pgp-5	C05A9.1	1.28044	0.000506431			WBGene00016782	phat-3	C49G7.4	-1.19465	0.0200194
WBGene00004000	pgp-6	T21E8.1	1.31866	0.000467143			WBGene00016855	C50H11.8	C50H11.8	-1.39872	2.10325e-05
WBGene00004010	pha-1	Y48A6C.5	1.19603	0.00705773			WBGene00016894	C53B7.3	C53B7.3	-1.08604	0.0498183
WBGene00004045	pll-1	K10F12.3	1.14874	0.0103099			WBGene00016898	clik-2	C53C9.2	-1.10248	0.000829766
WBGene00004049	parp-1	Y71F9AL.18	2.3528	5.4609e-85			WBGene00016913	lam-2	C54D1.5	-1.08602	0.0152677
WBGene00004204	swsn-4	F01G4.1	1.16416	1.2068e-09			WBGene00016987	CC8.2	CC8.2	-1.14279	0.0308541
WBGene00004323	rde-1	K08H10.7	1.22054	1.00835e-07			WBGene00017010	D1007.15	D1007.15	-1.14831	0.026362
WBGene00004338	rfc-2	F58F6.4	1.2377	3.92994e-05			WBGene00017077	D2096.10	D2096.10	-1.27173	0.00589142
WBGene00004378	rme-8	F18C12.2	1.0706	0.0327778			WBGene00017078	D2096.11	D2096.11	-1.2411	0.0229722
WBGene00004509	rrf-2	M01G12.12	2.40753	3.81473e-98			WBGene00017121	cyc-2.1	E04A4.7	-1.08478	0.000118033
WBGene00004745	sdc-1	F52E10.1	1.17631	0.00500682			WBGene00017247	F08D12.3	F08D12.3	-1.14825	0.0337409
WBGene00004795	sid-1	C04F5.1	1.41281	5.80848e-09			WBGene00017311	F09G2.2	F09G2.2	-1.11912	0.0185353
WBGene00004809	skr-3	F44G3.6	1.10837	0.0262884			WBGene00017504	F16B4.2	F16B4.2	-1.22931	0.0466732
WBGene00004855	sma-1	R31.1	1.06133	0.0131696			WBGene00017591	F19C7.1	F19C7.1	-1.11127	0.000289345
WBGene00004888	smo-1	K12C11.2	1.16209	0.00064828			WBGene00017668	ins-39	F21E9.4	-1.58841	2.05612e-13
WBGene00004922	snt-2	F42G9.7	1.25231	6.8641e-06			WBGene00017671	pgal-1	F21F3.1	-1.08336	0.0143949
WBGene00005022	sqv-4	F29F11.1	1.31829	9.30905e-10			WBGene00017892	F28B4.3	F28B4.3	-1.07664	0.00188904
WBGene00005241	srh-16	F55C5.9	1.35507	6.07494e-06			WBGene00017926	cox-6C	F29C4.2	-1.14977	2.83829e-07
WBGene00005661	srr-10	T05B11.6	1.12065	0.0151523			WBGene00017934	F30B5.4	F30B5.4	-1.14623	0.0125911
WBGene00006182	str-134	C05E4.6	1.14043	0.0124066			WBGene00017950	F31E3.2	F31E3.2	-1.1755	0.0142459
WBGene00006571	tim-1	Y75B8A.22	1.27216	2.3613e-13			WBGene00018213	F39H12.2	F39H12.2	-1.26315	0.0128351
WBGene00006795	unc-61	Y50E8A.4	1.14688	0.0287609			WBGene00018237	irg-7	F40F4.6	-1.05863	0.0287302
WBGene00006916	vha-7	C26H9A.1	1.59693	3.9288e-46			WBGene00018303	F41G3.10	F41G3.10	-1.1567	0.000145244
WBGene00006986	zip-1	Y75B8A.35	1.39553	6.51196e-11			WBGene00018343	F42A10.7	F42A10.7	-1.25906	0.00211165
WBGene00006988	zyg-1	F59E12.2	1.25305	0.000191271			WBGene00018465	F45E1.4	F45E1.4	-1.28284	0.0013168
WBGene00007028	trr-1	C47D12.1	1.11866	1.93808e-07			WBGene00018519	F46H5.3	F46H5.3	-1.0703	0.0227602
WBGene00007055	tag-196	F41E6.6	1.08977	0.0470726			WBGene00018825	F54E2.5	F54E2.5	-1.11554	0.0103099
WBGene00007118	npp-22	B0240.4	1.22499	0.000306746			WBGene00018846	eef-1B.1	F54H12.6	-1.09469	0.000248886
WBGene00007131	pals-26	B0284.1	1.85285	5.66354e-17			WBGene00018854	nlf-1	F55A4.2	-1.15115	0.0357288
WBGene00007132	pals-27	B0284.2	3.00113	2.87794e-54			WBGene00018951	F56C9.7	F56C9.7	-1.08165	0.0365848
WBGene00007134	pals-28	B0284.4	1.30445	5.53968e-06			WBGene00018971	clec-67	F56D6.2	-1.28672	0.000301319
WBGene00007146	B0334.6	B0334.6	1.25674	0.0192113			WBGene00018972	srz-19	F56D6.4	-1.21653	8.41673e-05
WBGene00007153	clec-41	B0365.6	1.18771	7.59482e-08			WBGene00019064	myo-5	F58G4.1	-1.08413	0.0161803
WBGene00007232	C01G10.5	C01G10.5	1.19368	0.0043863			WBGene00019250	H28G03.2	H28G03.2	-1.13234	0.00339222
WBGene00007297	C04F12.1	C04F12.1	4.52594	0			WBGene00019269	H41C03.2	H41C03.2	-1.2091	0.000335285
WBGene00007303	rnh-1.3	C04F12.9	2.30432	2.71032e-31			WBGene00019273	H43E16.1	H43E16.1	-1.13028	0.048578
WBGene00007392	fbxa-156	C06H5.1	1.26026	0.0179297			WBGene00019389	irld-40	K04F1.10	-1.17474	0.0436783
WBGene00007422	ugt-17	C08B6.1	1.17007	0.000966727			WBGene00019495	sdz-24	K07E8.3	-1.1223	0.0322792
WBGene00007501	apc-17	C09H10.7	1.32866	2.00499e-08			WBGene00019511	lido-8	K08A2.1	-1.18896	0.00783882
WBGene00007545	C13B4.1	C13B4.1	1.12964	0.0331333			WBGene00019568	K09D9.11	K09D9.11	-1.12793	0.00558074
WBGene00007548	C13C4.4	C13C4.4	1.24964	0.0197437			WBGene00019727	zig-12	M02D8.1	-1.12486	0.000520856
WBGene00007632	C16C10.13	C16C10.13	1.1808	0.00744467			WBGene00019772	M04G7.1	M04G7.1	-1.12602	0.0334722
WBGene00007640	C17D12.7	C17D12.7	2.04244	2.91836e-51			WBGene00019779	endu-2	M60.2	-1.10575	0.0185858
WBGene00007787	C27H6.8	C27H6.8	1.17053	0.000259264			WBGene00020012	R11G1.6	R11G1.6	-1.11172	0.0181125
WBGene00007801	trpa-1	C29E6.2	1.1408	0.0200557			WBGene00020107	R151.2	R151.2	-1.08984	0.0421896
WBGene00007807	C29F3.7	C29F3.7	1.16063	0.0442918			WBGene00020144	T01C8.3	T01C8.3	-1.23462	0.00244853
WBGene00007875	dod-24	C32H11.12	1.1751	1.75179e-05			WBGene00020195	T03G6.3	T03G6.3	-1.12919	0.00987907
WBGene00007876	dct-19	C32H11.13	1.21885	0.0191639			WBGene00020208	T04C4.1	T04C4.1	-1.12955	0.0244992
WBGene00007913	cyp-36A1	C34B7.3	1.50425	1.88018e-14			WBGene00020481	T13C2.6	T13C2.6	-1.08803	0.0242827
WBGene00007947	C35A5.3	C35A5.3	1.25574	0.00156243			WBGene00020507	vha-15	T14F9.1	-1.06034	0.0322792
WBGene00007991	C37A5.7	C37A5.7	1.38181	3.48036e-05			WBGene00020511	immt-1	T14G11.3	-1.08111	0.0189855
WBGene00008015	fbxa-174	C38D9.7	1.3229	9.14572e-07			WBGene00020576	T19D12.1	T19D12.1	-1.10084	0.0199339
WBGene00008032	C39E9.8	C39E9.8	1.13967	0.00862633			WBGene00020658	T21F4.1	T21F4.1	-1.14944	0.0069206
WBGene00008099	C44H9.4	C44H9.4	2.65205	1.91133e-53			WBGene00020662	T21H3.1	T21H3.1	-1.09702	0.000520419
WBGene00008183	rin-1	C48G7.3	1.15631	0.0004437			WBGene00020672	T22B7.3	T22B7.3	-1.31182	0.000891016
WBGene00008210	C49F5.6	C49F5.6	2.02608	1.29585e-22			WBGene00020679	ogdh-1	T22B11.5	-1.07876	0.000737912
WBGene00008238	C50F4.16	C50F4.16	1.20668	0.00065639			WBGene00020788	nep-22	T25B6.2	-1.08817	0.00650477
WBGene00008266	C53A5.6	C53A5.6	1.4876	4.39757e-25			WBGene00020808	clik-1	T25F10.6	-1.0752	0.0113271
WBGene00008267	C53A5.9	C53A5.9	5.97781	7.52156e-145			WBGene00020838	trak-1	T27A3.1	-1.09994	0.00889148
WBGene00008301	pals-39	C54D10.7	2.31877	9.14143e-32			WBGene00020937	W02D3.12	W02D3.12	-1.24016	0.0265565
WBGene00008302	pals-38	C54D10.8	3.5648	1.17163e-72			WBGene00021039	W05F2.7	W05F2.7	-1.38712	3.45787e-10
WBGene00008387	zhp-2	D1081.9	1.22356	0.0156646			WBGene00021209	hgap-1	Y18H1A.3	-1.10997	0.0283171
WBGene00008403	csa-1	D2013.3	1.38401	0.000115329			WBGene00021254	Y22D7AL.16	Y22D7AL.16	-1.33975	0.000897157
WBGene00008426	D2045.9	D2045.9	1.26237	2.28647e-05			WBGene00021335	spp-23	Y34D9A.11	-1.19538	0.000148121
WBGene00008436	DH11.2	DH11.2	1.11574	0.00553475			WBGene00021350	Y37E3.8	Y37E3.8	-1.10084	5.45695e-05
WBGene00008492	F01D5.1	F01D5.1	1.15098	0.0383532			WBGene00021377	Y37E11B.5	Y37E11B.5	-1.15749	0.0142211
WBGene00008503	F01G4.4	F01G4.4	1.79278	3.09879e-21			WBGene00021562	nuo-5	Y45G12B.1	-1.06589	0.0167278
WBGene00008519	cyp-13B1	F02C12.5	1.17937	0.0259542			WBGene00021595	Y46E12BL.2	Y46E12BL.2	-1.10709	0.036637
WBGene00008532	dpt-1	F02E9.9	1.09007	0.0322792			WBGene00021624	Y47D7A.12	Y47D7A.12	-1.2573	0.0173561
WBGene00008575	scl-24	F08E10.7	1.46568	9.11609e-08			WBGene00021768	Y51F10.7	Y51F10.7	-1.12052	5.46465e-05
WBGene00008615	F09C6.1	F09C6.1	1.33989	0.000211113			WBGene00021948	kvs-5	Y55F3C.3	-1.14838	0.0130612
WBGene00008646	F10C2.5	F10C2.5	1.26135	6.82488e-06			WBGene00021953	Y55H10A.2	Y55H10A.2	-1.31103	1.61061e-05
WBGene00008735	F13D2.1	F13D2.1	1.09754	0.0318885			WBGene00022089	Y69A2AR.18	Y69A2AR.18	-1.08055	0.0116769
WBGene00008775	mogs-1	F13H10.4	1.10256	0.0214307			WBGene00022144	pghm-1	Y71G12B.4	-1.1181	0.000367604
WBGene00008891	clec-42	F16H6.1	1.16576	0.00106623			WBGene00022199	pfk-1.1	Y71H10A.1	-1.08112	0.0262112
WBGene00008905	F17B5.1	F17B5.1	1.35695	9.22412e-05			WBGene00022302	Y76B12C.8	Y76B12C.8	-1.24209	0.0242614
WBGene00009094	F23H12.5	F23H12.5	1.18374	0.000921169			WBGene00022336	Y82E9BR.3	Y82E9BR.3	-1.17787	0.00402421
WBGene00009174	F26H9.2	F26H9.2	1.17816	0.00502042			WBGene00022389	pde-6	Y95B8A.10	-1.11812	0.00208977
WBGene00009222	fbxa-95	F28F8.4	1.5708	3.55e-09			WBGene00022441	Y110A2AL.4	Y110A2AL.4	-1.23588	0.0323857
WBGene00009224	F28F8.7	F28F8.7	3.67932	3.23927e-103			WBGene00022500	lfi-1	ZC8.4	-1.11383	4.07419e-06
WBGene00009225	fbxa-94	F28F8.8	1.38038	6.575e-07			WBGene00022519	ZC123.4	ZC123.4	-1.13319	0.0398313
WBGene00009231	ceh-89	F28H6.2	1.25709	0.0192592			WBGene00022527	ZC132.9	ZC132.9	-1.20124	0.0056261
WBGene00009354	ilkp-1	F33A8.6	1.44906	7.67162e-07			WBGene00022610	ltah-1.2	ZC416.6	-1.17213	0.00448333
WBGene00009369	F33H2.6	F33H2.6	1.16179	0.00874372			WBGene00022642	lipl-5	ZK6.7	-1.07995	0.0233962
WBGene00009385	sas-5	F35B12.5	1.25805	0.000647517			WBGene00022658	srh-188	ZK105.7	-1.12105	0.0149254
WBGene00009469	F36D3.1	F36D3.1	1.44819	6.28367e-11			WBGene00022675	gbb-2	ZK180.1	-1.1392	0.0199088
WBGene00009509	F37D6.3	F37D6.3	2.5862	7.4657e-40			WBGene00022951	C30E1.9	C30E1.9	-1.10084	0.00335902
WBGene00009706	argk-1	F44G3.2	1.29907	0.000746799			WBGene00023020	F30H5.4	F30H5.4	-1.21827	0.0215507
WBGene00009839	fbxa-188	F47H4.8	1.33705	0.000581507			WBGene00023068	rpl-41.2	F54D7.7	-1.13146	6.744e-06
WBGene00010055	F54D5.12	F54D5.12	1.08658	0.00681214			WBGene00023193	Y74C9A.6	Y74C9A.6	-1.31356	2.83461e-16
WBGene00010110	F55D12.1	F55D12.1	1.25209	0.0181242			WBGene00023264	D1065.2	D1065.2	-1.10136	0.0371334
WBGene00010123	F55G11.2	F55G11.2	1.16649	0.0368335			WBGene00023429	W08G11.6	W08G11.6	-1.2571	0.00017929
WBGene00010124	F55G11.4	F55G11.4	1.24958	2.9656e-06			WBGene00023467	Y38F2AR.14	Y38F2AR.14	-1.16191	3.03643e-05
WBGene00010128	F55G11.8	F55G11.8	1.18199	0.00625051			WBGene00023480	srz-68	C17F4.9	-1.12454	0.00667084
WBGene00010280	rde-12	F58G11.2	1.09072	0.0109286			WBGene00023517	srz-75	Y7A9C.9	-1.0892	0.035781
WBGene00010491	K02B7.3	K02B7.3	1.27394	0.00224049			WBGene00043052	srz-104	K03D3.11	-1.09786	0.0237592
WBGene00010501	K02C4.2	K02C4.2	1.25408	0.0105266			WBGene00044009	ZK822.6	ZK822.6	-1.65578	2.08205e-11
WBGene00010657	K08D8.3	K08D8.3	1.1444	0.0161157			WBGene00044028	nlp-63	F33H1.6	-1.34417	6.13714e-06
WBGene00010678	K08F4.3	K08F4.3	1.89059	5.61016e-19			WBGene00044316	F41G3.21	F41G3.21	-1.301	0.0014114
WBGene00010822	M01G12.9	M01G12.9	1.20677	0.0260367			WBGene00044587	srz-105	K03D3.12	-1.1167	0.00972651
WBGene00010928	clec-258	M162.2	1.23918	0.0184112			WBGene00044638	F23A7.8	F23A7.8	-1.26093	2.805e-05
WBGene00010967	nduo-5	MTCE.35	1.06814	0.0129238			WBGene00044728	Y53F4B.45	Y53F4B.45	-1.31397	4.81257e-12
WBGene00011050	agl-1	F13H10.4	1.15788	1.52127e-06			WBGene00044925	Y37E3.20	Y37E3.20	-1.26984	0.0127264
WBGene00011122	cpt-2	R07H5.2	1.13528	8.18466e-06			WBGene00044932	Y37E3.22	Y37E3.22	-1.17199	0.00154858
WBGene00011197	srw-145	R10D12.17	1.22969	0.0435312			WBGene00045082	F46F11.12	F46F11.12	-1.19212	0.0127943
WBGene00011262	pho-8	R13H4.3	1.34039	5.66083e-05			WBGene00045095	mrpr-1	E04F6.16	-1.23319	8.7363e-11
WBGene00011288	R102.1	R102.1	1.22506	0.0206287			WBGene00045132	ZK643.9	ZK643.9	-1.23813	0.00985454
WBGene00011364	T02B5.3	T02B5.3	1.22864	0.00152098			WBGene00045138	F25H2.14	F25H2.14	-1.15869	0.0259542
WBGene00011539	fbxa-135	T06E6.5	1.39477	6.3429e-06			WBGene00045208	F13E9.15	F13E9.15	-1.95364	1.20396e-22
WBGene00011613	T08D2.8	T08D2.8	1.21759	0.0430536			WBGene00045238	rpr-1	Y48G10A.7	-1.13615	7.75997e-06
WBGene00011638	ostb-1	T09A5.11	1.07053	0.0420939			WBGene00045272	F59C12.4	F59C12.4	-1.24899	0.000985052
WBGene00011672	cyp-13A5	T10B9.2	1.18695	0.00164334			WBGene00045367	F17C11.15	F17C11.15	-1.15053	0.00152069
WBGene00011676	cyp-13A2	T10B9.7	1.23019	2.69412e-05			WBGene00045375	C17D12.8	C17D12.8	-1.48569	3.75911e-13
WBGene00011941	T23B5.4	T23B5.4	1.25332	0.0219523			WBGene00077698	lurp-4	C34B4.7	-1.2591	0.00141165
WBGene00012094	T27E9.2	T27E9.2	1.10056	0.00384978			WBGene00195519	Y73B3A.23	Y73B3A.23	-1.53256	1.41945e-11
WBGene00012097	abcf-2	T27E9.7	1.14639	6.11825e-09			WBGene00202343	F39D8.7	F39D8.7	-1.20989	0.00395404
WBGene00012198	W02B8.2	W02B8.2	2.03111	2.81265e-70			WBGene00219849	C36C9.10	C36C9.10	-1.37324	4.69883e-10
WBGene00012239	W04A8.4	W04A8.4	1.20708	0.0213626			WBGene00219912	F22H10.10	F22H10.10	-1.23439	0.0390325
WBGene00012381	Y2H9A.4	Y2H9A.4	1.58895	5.34496e-17			WBGene00219917	F26D10.24	F26D10.24	-1.20513	0.00630289
WBGene00012398	Y6E2A.4	Y6E2A.4	2.09945	2.47995e-25			WBGene00219950	F46A8.13	F46A8.13	-1.21901	0.0158033
WBGene00012399	Y6E2A.5	Y6E2A.5	5.41783	1.88917e-146			WBGene00220238	ZK185.9	ZK185.9	-1.17627	2.42623e-08
WBGene00012400	Y6E2A.7	Y6E2A.7	2.81047	1.55204e-48			WBGene00235320	R02F11.11	R02F11.11	-1.14099	0.00291374
WBGene00012543	nkcc-1	Y37A1C.1	1.09985	0.015246			WBGene00268206	F54E2.9	F54E2.9	-1.19354	0.000188383
WBGene00012585	lips-15	Y38E10A.7	1.24262	0.00683972
WBGene00012608	hphd-1	Y38F1A.6	1.15316	7.8198e-06
WBGene00012686	Y39B6A.27	Y39B6A.27	1.25091	0.0193683
WBGene00012698	sws-1	Y39B6A.40	1.34784	0.000205958
WBGene00012701	Y39B6A.43	Y39B6A.43	1.30655	4.46658e-05
WBGene00012715	snpc-1.2	Y39E4B.2	2.85959	1.64776e-82
WBGene00012723	Y39G8B.2	Y39G8B.2	1.20837	0.0245834
WBGene00012755	Y41C4A.8	Y41C4A.8	1.2154	0.0305743
WBGene00012810	nceh-1	Y43F8A.3	1.20748	0.0408991
WBGene00012896	snrp-200	Y46G5A.4	1.09623	0.0260604
WBGene00012976	sup-35	Y48A6C.3	1.25775	0.0112515
WBGene00013006	lin-38	Y48E1B.7	1.13852	0.0174498
WBGene00013019	Y48G10A.2	Y48G10A.2	3.27133	7.50503e-107
WBGene00013150	pole-4	Y53F4B.3	1.19115	0.0244992
WBGene00013156	Y53F4B.9	Y53F4B.9	1.18945	0.000437783
WBGene00013209	bub-3	Y54G9A.6	1.20678	7.40418e-05
WBGene00013275	btb-14	Y57A10B.3	1.48131	8.54511e-11
WBGene00013294	pals-30	Y57G11B.1	1.75867	3.68986e-18
WBGene00013405	tdpt-1	Y63D3A.4	1.30012	0.000285006
WBGene00013429	Y66D12A.3	Y66D12A.3	1.18496	0.00113058
WBGene00013431	ceh-92	Y66D12A.5	1.44925	4.05339e-06
WBGene00013492	Y70C5C.1	Y70C5C.1	1.29126	2.08696e-05
WBGene00013654	Y105C5B.15	Y105C5B.15	1.21294	0.00370373
WBGene00013739	spin-4	Y111B2A.19	1.20356	0.00904596
WBGene00013742	sas-1	Y111B2A.24	1.19528	0.0206494
WBGene00013847	cls-3	ZC84.3	1.12686	0.0164436
WBGene00013894	ZC434.8	ZC434.8	1.30221	0.00116973
WBGene00014151	vps-15	ZK930.1	1.0986	0.0257927
WBGene00014697	cyp-25A3	C36A4.3	1.27986	0.00470407
WBGene00014746	F27D4.3	F27D4.3	1.36222	0.000311051
WBGene00014761	F46A8.11	F46A8.11	1.21088	0.0499985
WBGene00014918	fbxa-123	Y53C10A.14	1.28569	0.00183609
WBGene00014955	Y102A5C.6	Y102A5C.6	1.26331	0.0151523
WBGene00014987	ZK637.6	ZK637.6	1.21379	0.048578
WBGene00014994	ZK1225.7	ZK1225.7	1.31317	0.000108475
WBGene00015037	B0212.3	B0212.3	1.39139	4.66382e-05
WBGene00015043	cyp-34A8	B0213.14	1.23624	0.0179136
WBGene00015067	B0238.1	B0238.1	1.26848	0.00131623
WBGene00015188	B0432.7	B0432.7	1.19034	0.0124409
WBGene00015194	trul-1	B0432.13	1.22511	0.0187233
WBGene00015223	B0507.6	B0507.6	3.74725	2.11902e-77
WBGene00015224	B0507.7	B0507.7	1.98597	7.65458e-25
WBGene00015225	B0507.8	B0507.8	16.0431	0
WBGene00015227	ddn-1	B0507.10	1.57067	2.6001e-14
WBGene00015342	C02E7.10	C02E7.10	1.22276	0.0453787
WBGene00015537	C06E4.8	C06E4.8	1.46627	2.98111e-09
WBGene00015566	C07D10.1	C07D10.1	1.25534	0.0207285
WBGene00015591	cyk-7	C08C3.4	1.24362	0.0265576
WBGene00015602	fbxa-158	C08E3.10	1.20325	0.00154522
WBGene00015668	C10A4.7	C10A4.7	1.09535	0.0481331
WBGene00015695	ugt-26	C10H11.6	1.18716	0.00112798
WBGene00015758	nhr-155	C14C6.4	1.26628	0.0125071
WBGene00015815	C16A11.2	C16A11.2	1.16345	0.0449611
WBGene00015837	math-8	C16C4.13	1.09984	0.037619
WBGene00015859	C16D9.4	C16D9.4	1.24998	0.0211007
WBGene00015887	C17C3.1	C17C3.1	1.14547	0.0275843
WBGene00016003	C18H9.5	C18H9.5	1.24806	0.024613
WBGene00016004	C18H9.6	C18H9.6	1.13776	0.0147583
WBGene00016027	C23H5.8	C23H5.8	1.13997	0.000189058
WBGene00016046	C24B5.4	C24B5.4	1.30543	0.00140406
WBGene00016190	C28G1.5	C28G1.5	1.69966	5.38212e-32
WBGene00016209	C29E4.12	C29E4.12	1.19039	0.00869389
WBGene00016330	C32E12.4	C32E12.4	1.18739	0.0175918
WBGene00016561	eri-6	C41D11.1	1.16269	0.036103
WBGene00016632	C44B7.12	C44B7.12	2.29879	5.76508e-53
WBGene00016766	C49C8.2	C49C8.2	2.16392	2.01871e-29
WBGene00016943	acdh-1	C55B7.4	1.30951	3.85642e-07
WBGene00016974	lron-15	C56E6.6	1.1815	0.024871
WBGene00016993	CD4.8	CD4.8	2.19815	8.51336e-29
WBGene00017288	F09E5.10	F09E5.10	1.25597	1.45995e-05
WBGene00017312	pitr-5	F09G2.3	1.24025	0.00418384
WBGene00017328	nemp-1	F10C5.2	1.1522	0.00881566
WBGene00017336	ugt-41	F10D2.11	1.19952	0.00974229
WBGene00017358	F10E9.7	F10E9.7	1.2554	0.01989
WBGene00017445	sid-5	F14B8.2	1.68792	1.40089e-14
WBGene00017482	set-9	F15E6.1	1.64661	3.69237e-17
WBGene00017583	F19B10.1	F19B10.1	1.42154	1.55531e-07
WBGene00017707	F22E5.8	F22E5.8	1.15681	0.0418195
WBGene00018045	F35D11.4	F35D11.4	1.33855	6.13104e-09
WBGene00018138	folt-2	F37B4.7	1.15172	2.82607e-05
WBGene00018254	F40H6.2	F40H6.2	1.09582	0.036103
WBGene00018334	cyp-33E2	F42A9.5	1.18424	0.0184887
WBGene00018345	F42C5.3	F42C5.3	1.72389	2.54888e-15
WBGene00018346	F42C5.4	F42C5.4	1.2452	0.00888811
WBGene00018400	F43H9.4	F43H9.4	1.20838	0.00424524
WBGene00018448	F45D11.1	F45D11.1	1.37031	5.23973e-07
WBGene00018614	pals-31	F48G7.2	1.21306	0.0138999
WBGene00018830	ska-3	F54E7.8	1.28536	0.00452668
WBGene00018900	rod-1	F55G1.4	1.2381	7.16041e-17
WBGene00018921	sago-2	F56A6.1	1.25657	0.00622767
WBGene00018976	daam-1	F56E10.2	1.3208	9.65567e-06
WBGene00019021	F57H12.6	F57H12.6	1.64686	1.07675e-11
WBGene00019090	F59A7.2	F59A7.2	1.22593	0.0490941
WBGene00019198	strm-1	H14E04.1	1.35462	0.000121819
WBGene00019199	H14E04.2	H14E04.2	1.16419	0.00581859
WBGene00019212	zmp-2	H19M22.3	1.28306	1.01124e-05
WBGene00019246	rpb-5	H27M09.2	1.13401	0.0259542
WBGene00019268	H41C03.1	H41C03.1	1.26189	6.03517e-05
WBGene00019278	K01A2.3	K01A2.3	1.24221	0.0316182
WBGene00019285	cbn-1	K01A2.11	1.29638	9.09848e-05
WBGene00019311	K02E7.6	K02E7.6	1.15085	0.00531465
WBGene00019316	K02E7.12	K02E7.12	1.33156	3.31063e-06
WBGene00019647	K11D12.7	K11D12.7	1.19981	0.00203055
WBGene00019666	sago-1	K12B6.1	1.18945	0.00967926
WBGene00019729	M02D8.3	M02D8.3	1.20214	0.0146861
WBGene00019730	asns-2	M02D8.4	1.16262	9.44392e-10
WBGene00019777	M57.1	M57.1	1.50031	1.75805e-09
WBGene00019899	R05G6.5	R05G6.5	1.3287	0.00127298
WBGene00019932	R07C12.2	R07C12.2	1.21305	0.00392876
WBGene00020182	ugt-53	T03D3.1	1.20353	0.0299957
WBGene00020227	T05A8.1	T05A8.1	1.35834	6.28072e-08
WBGene00020343	acs-3	T08B1.6	1.24223	0.0161157
WBGene00020363	fbxa-3	T08E11.7	1.30937	0.00301402
WBGene00020403	hrde-4	T10B11.7	1.16885	0.00751781
WBGene00020457	fbxa-67	T12B5.11	1.60131	1.51121e-13
WBGene00020472	lips-11	T13B5.5	1.4576	1.25331e-06
WBGene00020475	sut-1	T13B5.8	1.16622	0.0476847
WBGene00020527	T15B7.15	T15B7.15	1.27883	0.000746799
WBGene00020587	ugt-9	T19H12.1	1.15434	0.0102339
WBGene00020613	T20D4.7	T20D4.7	1.78388	2.58903e-19
WBGene00020875	T28A11.13	T28A11.13	1.12838	0.00554064
WBGene00020953	W02G9.3	W02G9.3	1.19205	0.032915
WBGene00020972	trpl-2	W03B1.2	1.2797	0.0015882
WBGene00020981	W03D2.6	W03D2.6	1.31523	0.000372815
WBGene00021050	W05H9.3	W05H9.3	1.08493	0.0197135
WBGene00021081	pals-33	W08A12.4	3.43336	1.00939e-67
WBGene00021122	W09G12.8	W09G12.8	1.1482	0.0020327
WBGene00021176	Y9C9A.1	Y9C9A.1	1.94166	1.46786e-20
WBGene00021235	Y19D10B.6	Y19D10B.6	1.13071	0.0205844
WBGene00021247	Y22D7AL.9	Y22D7AL.9	1.13703	0.0181857
WBGene00021329	Y34D9A.3	Y34D9A.3	1.47882	6.4915e-13
WBGene00021332	Y34D9A.7	Y34D9A.7	1.17743	0.0274913
WBGene00021359	Y37E11AL.3	Y37E11AL.3	1.29606	7.10625e-05
WBGene00021362	fmil-1	Y37E11AL.6	1.24628	0.000570477
WBGene00021418	Y38F2AL.6	Y38F2AL.6	1.31294	0.000130496
WBGene00021460	zwl-1	Y39G10AR.2	1.37662	4.70645e-15
WBGene00021463	zeel-1	Y39G10AR.5	1.26626	0.00044867
WBGene00021541	Y42H9B.3	Y42H9B.3	1.36534	0.000274809
WBGene00021559	Y45G5AM.7	Y45G5AM.7	1.48338	4.61702e-10
WBGene00021654	Y47G7B.2	Y47G7B.2	5.06255	6.27196e-124
WBGene00021675	Y48G1BR.1	Y48G1BR.1	1.20102	0.0192198
WBGene00021713	Y49F6A.5	Y49F6A.5	1.14622	0.00224049
WBGene00021781	Y51H7C.3	Y51H7C.3	1.36402	0.000217161
WBGene00021850	Y54F10AM.6	Y54F10AM.6	1.3034	0.00242736
WBGene00021882	nprt-1	Y54G2A.17	1.15268	0.00226566
WBGene00021898	Y54G2A.36	Y54G2A.36	1.32986	0.000952266
WBGene00021913	cec-8	Y55B1BR.3	1.62762	2.84645e-15
WBGene00021945	lem-4	Y55F3BR.8	1.20188	0.0441977
WBGene00022017	Y61A9LA.5	Y61A9LA.5	1.32503	0.00105979
WBGene00022101	Y69A2AR.32	Y69A2AR.32	1.91801	8.97799e-19
WBGene00022107	Y71F9AL.1	Y71F9AL.1	1.38488	1.85044e-09
WBGene00022108	Y71F9AL.2	Y71F9AL.2	1.30034	0.00320735
WBGene00022140	Y71G12A.4	Y71G12A.4	1.24626	0.000467143
WBGene00022141	chaf-2	Y71G12B.1	1.19301	0.000518823
WBGene00022227	Y73B3B.5	Y73B3B.5	1.22911	0.0381279
WBGene00022277	homt-1	Y74C9A.3	1.24579	6.48585e-05
WBGene00022357	kbp-4	Y92C3B.1	1.42006	5.36329e-06
WBGene00022370	Y92H12BR.4	Y92H12BR.4	1.25204	0.0156163
WBGene00022390	him-19	Y95B8A.11	1.40154	4.14758e-05
WBGene00022545	ZC196.1	ZC196.1	1.40908	3.92994e-05
WBGene00022546	ZC196.2	ZC196.2	1.63632	3.84626e-11
WBGene00022550	droe-8	ZC196.6	3.05979	4.15047e-56
WBGene00022569	ZC239.6	ZC239.6	1.12975	0.0237592
WBGene00022673	ZK177.8	ZK177.8	1.22646	0.000614245
WBGene00022690	math-49	ZK250.7	1.244	0.0149254
WBGene00022775	ZK616.5	ZK616.5	1.33643	0.000139823
WBGene00022970	CD4.10	CD4.10	2.0698	2.99299e-24
WBGene00023497	lin-15B	ZK662.4	1.24896	2.47302e-10
WBGene00023498	lin-15A	ZK678.1	1.35855	7.61728e-07
WBGene00043062	clec-80	Y54G2A.39	1.24079	0.00151806
WBGene00044151	W04G3.12	W04G3.12	1.42442	1.20489e-05
WBGene00044181	F09C6.11	F09C6.11	1.13916	0.0142373
WBGene00044182	F09C6.12	F09C6.12	1.54155	3.18879e-12
WBGene00044183	F09C6.13	F09C6.13	1.52794	4.29386e-12
WBGene00044188	F28F8.9	F28F8.9	1.54396	3.03416e-09
WBGene00044218	F23H12.10	F23H12.10	1.19768	0.00154263
WBGene00044219	F28F8.10	F28F8.10	1.43035	3.277e-06
WBGene00044239	C33D9.10	C33D9.10	1.23603	0.00127298
WBGene00044412	F40H6.6	F40H6.6	1.39276	7.57028e-05
WBGene00044527	Y39H10B.2	Y39H10B.2	1.70126	1.52816e-12
WBGene00044760	Y71H2AM.25	Y71H2AM.25	1.74376	2.68479e-17
WBGene00044787	pals-36	C54D10.12	1.25855	9.91533e-05
WBGene00045237	mrt-1	F39H2.5	1.57798	7.63072e-10
WBGene00045338	M01B2.13	M01B2.13	1.24321	0.0174498
WBGene00045357	F13A7.14	F13A7.14	1.28194	0.00803541
WBGene00045393	F26D11.13	F26D11.13	1.86607	1.76773e-20
WBGene00045401	eol-1	T26F2.3	1.62854	1.54416e-10
WBGene00045509	T07D10.8	T07D10.8	1.86608	1.11474e-18
WBGene00050899	T10C6.15	T10C6.15	1.29876	0.00121107
WBGene00050920	Y54H5A.5	Y54H5A.5	4.17684	4.1186e-92
WBGene00077457	Y39B6A.49	Y39B6A.49	1.34416	0.000367459
WBGene00077522	T10D4.15	T10D4.15	1.24743	0.0240449
WBGene00086568	Y2H9A.6	Y2H9A.6	4.7456	3.99388e-109
WBGene00138721	pals-37	C54D10.14	1.45391	3.32729e-07
WBGene00194852	T28A8.8	T28A8.8	1.37436	2.00629e-06
WBGene00194892	dsb-2	F26H11.6	1.34399	0.000534457
WBGene00195093	Y59E9AL.36	Y59E9AL.36	1.31749	1.11336e-05
WBGene00206420	T26G10.7	T26G10.7	1.56804	7.97663e-09
WBGene00206459	Y80D4G.1	Y80D4G.1	1.79884	2.2379e-15
WBGene00219295	C34C12.12	C34C12.12	1.19111	0.0119672
WBGene00219699	linc-22	F47E1.18	1.17295	0.00668108
WBGene00235307	B0507.17	B0507.17	1.36983	3.32227e-08
WBGene00235319	F44E7.17	F44E7.17	1.21186	0.0129263
WBGene00235352	ZK250.13	ZK250.13	1.24291	0.0155515
WBGene00235355	ZK250.15	ZK250.15	1.10263	0.036103
WBGene00255596	Y37B11A.8	Y37B11A.8	1.3793	9.51287e-05
WBGene00271651	F19B10.14	F19B10.14	1.24603	0.00120112

## Sheet: Table S3
GO biological process complete	All IDs per term	Found IDs	expected	fold enrichment	+/-	raw p value	FDR
cell cycle	501	117	15.76	7.42	+	1.33e-59	8.41e-56
cell cycle process	388	104	12.21	8.52	+	1.11e-57	3.5e-54
mitotic cell cycle process	242	76	7.61	9.98	+	4.32e-46	9.09e-43
mitotic cell cycle	282	79	8.87	8.9	+	7.63e-45	1.2e-41
chromosome organization	373	81	11.74	6.9	+	5.65e-39	7.13e-36
DNA metabolic process	257	64	8.09	7.92	+	8e-34	8.42e-31
regulation of cell cycle	285	63	8.97	7.03	+	9.12e-31	8.23e-28
cellular response to DNA damage stimulus	215	56	6.76	8.28	+	1.56e-30	1.23e-27
organelle organization	1213	125	38.16	3.28	+	3.12e-30	2.19e-27
cellular component organization	1726	151	54.3	2.78	+	1.38e-29	8.7e-27
DNA repair	180	50	5.66	8.83	+	1.91e-28	1.1e-25
cell division	207	52	6.51	7.98	+	8.89e-28	4.68e-25
regulation of cell cycle process	160	47	5.03	9.34	+	1.1e-27	5.33e-25
nuclear division	175	48	5.51	8.72	+	3.85e-27	1.73e-24
meiotic cell cycle	208	51	6.54	7.79	+	7.64e-27	3.21e-24
organelle fission	185	48	5.82	8.25	+	3.07e-26	1.14e-23
cellular component organization or biogenesis	1864	151	58.64	2.57	+	2.98e-26	1.18e-23
reproduction	759	90	23.88	3.77	+	1.77e-25	6.19e-23
chromosome segregation	162	43	5.1	8.44	+	6.01e-24	2e-21
reproductive process	690	83	21.71	3.82	+	7.04e-24	2.12e-21
nucleic acid metabolic process	923	97	29.04	3.34	+	6.95e-24	2.19e-21
nucleobase-containing compound metabolic process	1177	110	37.03	2.97	+	2.62e-23	7.53e-21
nuclear chromosome segregation	134	39	4.22	9.25	+	4.86e-23	1.33e-20
mitotic nuclear division	79	32	2.49	12.87	+	1.14e-22	2.99e-20
heterocycle metabolic process	1226	110	38.57	2.85	+	5.14e-22	1.3e-19
cellular aromatic compound metabolic process	1231	110	38.73	2.84	+	6.9e-22	1.67e-19
cellular process	7464	355	234.83	1.51	+	1.34e-21	3.14e-19
mitotic sister chromatid segregation	66	29	2.08	13.97	+	1.91e-21	4.31e-19
sister chromatid segregation	82	31	2.58	12.02	+	2.73e-21	5.95e-19
organic cyclic compound metabolic process	1275	111	40.11	2.77	+	2.86e-21	6.02e-19
meiotic cell cycle process	150	38	4.72	8.05	+	1.06e-20	2.16e-18
regulation of mitotic cell cycle	150	36	4.72	7.63	+	5.09e-19	1e-16
embryo development ending in birth or egg hatching	304	48	9.56	5.02	+	2.69e-18	4.99e-16
cellular response to stress	523	63	16.45	3.83	+	2.68e-18	5.13e-16
cellular nitrogen compound metabolic process	1566	119	49.27	2.42	+	3.18e-18	5.73e-16
negative regulation of cell cycle	94	29	2.96	9.81	+	5.05e-18	8.86e-16
biological_process	9357	403	294.38	1.37	+	1.15e-17	1.91e-15
Unclassified	10604	225	333.62	0.67	-	1.15e-17	1.96e-15
DNA conformation change	102	29	3.21	9.04	+	3.17e-17	5.13e-15
DNA replication	86	27	2.71	9.98	+	4.98e-17	7.66e-15
embryo development	510	60	16.05	3.74	+	4.93e-17	7.78e-15
regulation of chromosome segregation	50	22	1.57	13.99	+	1.35e-16	2.03e-14
negative regulation of mitotic cell cycle	54	22	1.7	12.95	+	4.89e-16	7.18e-14
response to stress	976	84	30.71	2.74	+	7.25e-16	1.04e-13
regulation of nuclear division	72	24	2.27	10.6	+	9.09e-16	1.28e-13
macromolecule metabolic process	3045	176	95.8	1.84	+	1.47e-15	2.01e-13
DNA-dependent DNA replication	59	22	1.86	11.85	+	2.17e-15	2.91e-13
negative regulation of biological process	981	83	30.86	2.69	+	2.71e-15	3.56e-13
nitrogen compound metabolic process	3444	190	108.35	1.75	+	4.09e-15	5.27e-13
cell cycle checkpoint	55	21	1.73	12.14	+	6.45e-15	8.14e-13
regulation of mitotic nuclear division	48	20	1.51	13.24	+	7.54e-15	9.33e-13
regulation of sister chromatid segregation	44	19	1.38	13.73	+	2.13e-14	2.59e-12
meiotic nuclear division	121	27	3.81	7.09	+	6.27e-14	7.47e-12
cellular macromolecule metabolic process	2318	141	72.93	1.93	+	6.75e-14	7.89e-12
regulation of chromosome organization	83	23	2.61	8.81	+	9.73e-14	1.12e-11
cellular metabolic process	3771	198	118.64	1.67	+	1.14e-13	1.27e-11
regulation of mitotic sister chromatid segregation	35	17	1.1	15.44	+	1.12e-13	1.27e-11
negative regulation of cell cycle process	52	19	1.64	11.61	+	2.4e-13	2.61e-11
microtubule cytoskeleton organization	202	33	6.36	5.19	+	2.51e-13	2.69e-11
microtubule-based process	271	38	8.53	4.46	+	2.76e-13	2.91e-11
regulation of organelle organization	288	39	9.06	4.3	+	3.59e-13	3.71e-11
organic substance metabolic process	4039	206	127.07	1.62	+	4.78e-13	4.86e-11
regulation of mitotic cell cycle phase transition	48	18	1.51	11.92	+	7.18e-13	7.2e-11
metabolic process	4503	222	141.67	1.57	+	9.09e-13	8.96e-11
primary metabolic process	3812	196	119.93	1.63	+	1.04e-12	1.01e-10
mitotic cell cycle checkpoint	36	16	1.13	14.13	+	1.74e-12	1.66e-10
spindle organization	61	19	1.92	9.9	+	2.49e-12	2.34e-10
regulation of mitotic sister chromatid separation	24	14	0.76	18.54	+	2.57e-12	2.39e-10
multicellular organism development	1598	105	50.28	2.09	+	3.03e-12	2.77e-10
protein-DNA complex assembly	74	20	2.33	8.59	+	5.91e-12	5.33e-10
regulation of cell cycle phase transition	58	18	1.82	9.86	+	9.89e-12	8.79e-10
gene silencing	108	23	3.4	6.77	+	1.05e-11	9.19e-10
protein-DNA complex subunit organization	87	21	2.74	7.67	+	1.1e-11	9.47e-10
DNA recombination	90	21	2.83	7.42	+	1.9e-11	1.6e-09
DNA packaging	52	17	1.64	10.39	+	1.89e-11	1.61e-09
cellular component assembly	648	57	20.39	2.8	+	2.16e-11	1.8e-09
regulation of chromosome separation	30	14	0.94	14.83	+	2.58e-11	2.12e-09
chromosome localization	31	14	0.98	14.35	+	3.64e-11	2.95e-09
anatomical structure development	1746	108	54.93	1.97	+	3.93e-11	3.14e-09
negative regulation of mitotic cell cycle phase transition	25	13	0.79	16.53	+	4.7e-11	3.71e-09
double-strand break repair	65	18	2.04	8.8	+	4.83e-11	3.77e-09
negative regulation of cell cycle phase transition	28	13	0.88	14.76	+	1.41e-10	1.08e-08
cytoskeleton organization	360	39	11.33	3.44	+	1.67e-10	1.27e-08
negative regulation of cellular process	749	60	23.56	2.55	+	2.11e-10	1.59e-08
developmental process	1862	110	58.58	1.88	+	3.51e-10	2.6e-08
regulation of gene expression, epigenetic	108	21	3.4	6.18	+	3.6e-10	2.64e-08
microtubule cytoskeleton organization involved in mitosis	94	19	2.96	6.42	+	1.41e-09	1.03e-07
establishment of chromosome localization	22	11	0.69	15.89	+	2.05e-09	1.47e-07
mitotic spindle organization	37	13	1.16	11.17	+	2.2e-09	1.56e-07
positive regulation of cell cycle	75	17	2.36	7.2	+	2.32e-09	1.63e-07
meiosis I cell cycle process	56	15	1.76	8.51	+	2.94e-09	2.04e-07
negative regulation of vulval development	39	13	1.23	10.6	+	3.72e-09	2.55e-07
cellular protein-containing complex assembly	287	32	9.03	3.54	+	3.98e-09	2.7e-07
centrosome cycle	25	11	0.79	13.99	+	5.85e-09	3.93e-07
spindle assembly	33	12	1.04	11.56	+	6.69e-09	4.44e-07
regulation of mitotic metaphase/anaphase transition	19	10	0.6	16.73	+	7.7e-09	5.06e-07
regulation of macromolecule metabolic process	1680	98	52.86	1.85	+	7.98e-09	5.19e-07
microtubule organizing center organization	26	11	0.82	13.45	+	8.1e-09	5.22e-07
cytoskeleton-dependent cytokinesis	53	14	1.67	8.4	+	1.15e-08	7.34e-07
protein-containing complex subunit organization	410	38	12.9	2.95	+	1.5e-08	9.44e-07
gene silencing by RNA	87	17	2.74	6.21	+	1.61e-08	9.96e-07
establishment of organelle localization	151	22	4.75	4.63	+	1.61e-08	1.01e-06
cytokinesis	55	14	1.73	8.09	+	1.72e-08	1.05e-06
nucleic acid phosphodiester bond hydrolysis	152	22	4.78	4.6	+	1.79e-08	1.09e-06
RNA interference	46	13	1.45	8.98	+	1.95e-08	1.17e-06
chromatin organization	213	26	6.7	3.88	+	2.22e-08	1.32e-06
centromere complex assembly	16	9	0.5	17.88	+	2.85e-08	1.68e-06
chromosome organization involved in meiotic cell cycle	39	12	1.23	9.78	+	3.12e-08	1.83e-06
cellular component biogenesis	797	57	25.07	2.27	+	3.39e-08	1.96e-06
metaphase plate congression	11	8	0.35	23.12	+	4.02e-08	2.31e-06
kinetochore organization	17	9	0.53	16.83	+	4.24e-08	2.41e-06
meiotic chromosome segregation	82	16	2.58	6.2	+	4.33e-08	2.44e-06
regulation of biological process	3992	184	125.59	1.47	+	4.55e-08	2.54e-06
DNA integrity checkpoint	41	12	1.29	9.3	+	4.96e-08	2.75e-06
axis specification	72	15	2.27	6.62	+	5.38e-08	2.95e-06
protein-containing complex assembly	360	34	11.33	3	+	5.72e-08	3.11e-06
regulation of metaphase/anaphase transition of cell cycle	25	10	0.79	12.71	+	5.98e-08	3.23e-06
organelle localization	225	26	7.08	3.67	+	6.04e-08	3.23e-06
nucleus organization	42	12	1.32	9.08	+	6.21e-08	3.26e-06
cell cycle DNA replication	18	9	0.57	15.89	+	6.19e-08	3.28e-06
negative regulation of nuclear division	19	9	0.6	15.06	+	8.87e-08	4.63e-06
negative regulation of mitotic nuclear division	13	8	0.41	19.56	+	1.03e-07	5.31e-06
cell cycle phase transition	36	11	1.13	9.71	+	1.25e-07	6.31e-06
negative regulation of macromolecule metabolic process	564	44	17.74	2.48	+	1.23e-07	6.33e-06
regulation of cellular component organization	496	41	15.6	2.63	+	1.25e-07	6.34e-06
organelle assembly	251	27	7.9	3.42	+	1.28e-07	6.4e-06
posttranscriptional gene silencing by RNA	56	13	1.76	7.38	+	1.41e-07	6.94e-06
posttranscriptional gene silencing	56	13	1.76	7.38	+	1.41e-07	6.99e-06
regulation of metabolic process	1787	98	56.22	1.74	+	1.52e-07	7.38e-06
cellular process involved in reproduction in multicellular organism	189	23	5.95	3.87	+	1.51e-07	7.38e-06
kinetochore assembly	14	8	0.44	18.16	+	1.57e-07	7.56e-06
negative regulation of metabolic process	584	45	18.37	2.45	+	1.72e-07	8.18e-06
double-strand break repair via homologous recombination	47	12	1.48	8.12	+	1.76e-07	8.18e-06
developmental process involved in reproduction	397	35	12.49	2.8	+	1.71e-07	8.19e-06
mitotic spindle assembly	21	9	0.66	13.62	+	1.74e-07	8.2e-06
recombinational repair	47	12	1.48	8.12	+	1.76e-07	8.24e-06
regulation of cell division	58	13	1.82	7.12	+	2e-07	9.21e-06
mitotic metaphase plate congression	9	7	0.28	24.72	+	2.14e-07	9.78e-06
biological regulation	4338	193	136.48	1.41	+	2.5e-07	1.14e-05
anterior/posterior axis specification	49	12	1.54	7.78	+	2.59e-07	1.17e-05
chromosome condensation	31	10	0.98	10.25	+	3.1e-07	1.39e-05
positive regulation of chromosome organization	23	9	0.72	12.44	+	3.23e-07	1.44e-05
gamete generation	232	25	7.3	3.43	+	3.61e-07	1.59e-05
positive regulation of cell cycle process	51	12	1.6	7.48	+	3.76e-07	1.65e-05
negative regulation of nematode larval development	62	13	1.95	6.66	+	3.9e-07	1.68e-05
negative regulation of post-embryonic development	62	13	1.95	6.66	+	3.9e-07	1.7e-05
sexual reproduction	285	28	8.97	3.12	+	4.12e-07	1.77e-05
multi-organism process	303	29	9.53	3.04	+	4.22e-07	1.79e-05
multi-organism reproductive process	303	29	9.53	3.04	+	4.22e-07	1.8e-05
nuclear DNA replication	17	8	0.53	14.96	+	4.9e-07	2.06e-05
negative regulation of gene expression	419	35	13.18	2.66	+	5.57e-07	2.33e-05
DNA duplex unwinding	43	11	1.35	8.13	+	5.66e-07	2.33e-05
negative regulation of mitotic sister chromatid segregation	11	7	0.35	20.23	+	5.64e-07	2.34e-05
mitotic chromosome movement towards spindle pole	6	6	0.19	31.79	+	6.21e-07	2.55e-05
DNA geometric change	44	11	1.38	7.95	+	6.88e-07	2.78e-05
regionalization	90	15	2.83	5.3	+	6.86e-07	2.79e-05
regulation of microtubule cytoskeleton organization	66	13	2.08	6.26	+	7.27e-07	2.92e-05
positive regulation of mitotic cell cycle	35	10	1.1	9.08	+	7.9e-07	3.15e-05
multicellular organismal process	2323	116	73.08	1.59	+	8.78e-07	3.42e-05
negative regulation of developmental process	119	17	3.74	4.54	+	8.75e-07	3.43e-05
negative regulation of sister chromatid segregation	12	7	0.38	18.54	+	8.7e-07	3.43e-05
protein localization to chromosome, centromeric region	12	7	0.38	18.54	+	8.7e-07	3.45e-05
DNA biosynthetic process	27	9	0.85	10.6	+	9.72e-07	3.76e-05
regulation of protein localization to kinetochore	7	6	0.22	27.24	+	1.12e-06	4.3e-05
positive regulation of protein localization to kinetochore	7	6	0.22	27.24	+	1.12e-06	4.32e-05
production of small RNA involved in gene silencing by RNA	28	9	0.88	10.22	+	1.25e-06	4.72e-05
dsRNA processing	28	9	0.88	10.22	+	1.25e-06	4.75e-05
protein localization to chromosome	20	8	0.63	12.71	+	1.3e-06	4.87e-05
meiosis I	48	11	1.51	7.28	+	1.44e-06	5.38e-05
specification of axis polarity	21	8	0.66	12.11	+	1.74e-06	6.48e-05
positive regulation of nuclear division	30	9	0.94	9.54	+	2.02e-06	7.4e-05
mitotic cell cycle phase transition	30	9	0.94	9.54	+	2.02e-06	7.44e-05
regulation of microtubule-based process	74	13	2.33	5.58	+	2.25e-06	8.22e-05
anterior/posterior pattern specification	62	12	1.95	6.15	+	2.28e-06	8.26e-05
negative regulation of multicellular organismal process	115	16	3.62	4.42	+	2.49e-06	8.99e-05
DNA replication initiation	15	7	0.47	14.83	+	2.72e-06	9.58e-05
positive regulation of mitotic sister chromatid segregation	15	7	0.47	14.83	+	2.72e-06	9.63e-05
negative regulation of chromosome segregation	15	7	0.47	14.83	+	2.72e-06	9.69e-05
DNA replication checkpoint	15	7	0.47	14.83	+	2.72e-06	9.74e-05
spindle checkpoint	9	6	0.28	21.19	+	3.11e-06	0.000106
negative regulation of mitotic metaphase/anaphase transition	9	6	0.28	21.19	+	3.11e-06	0.000106
mitotic DNA integrity checkpoint	23	8	0.72	11.06	+	3.04e-06	0.000107
spindle assembly checkpoint	9	6	0.28	21.19	+	3.11e-06	0.000107
mitotic spindle checkpoint	9	6	0.28	21.19	+	3.11e-06	0.000107
negative regulation of mitotic sister chromatid separation	9	6	0.28	21.19	+	3.11e-06	0.000108
mitotic spindle assembly checkpoint	9	6	0.28	21.19	+	3.11e-06	0.000108
pattern specification process	118	16	3.71	4.31	+	3.36e-06	0.000114
polarity specification of anterior/posterior axis	16	7	0.5	13.91	+	3.8e-06	0.000127
production of siRNA involved in RNA interference	16	7	0.5	13.91	+	3.8e-06	0.000128
embryonic digestive tract development	33	9	1.04	8.67	+	3.91e-06	0.00013
female meiotic nuclear division	24	8	0.76	10.6	+	3.94e-06	0.00013
positive regulation of organelle organization	92	14	2.89	4.84	+	4.16e-06	0.000137
regulation of vulval development	106	15	3.33	4.5	+	4.24e-06	0.000139
macromolecule biosynthetic process	754	49	23.72	2.07	+	4.62e-06	0.00015
negative regulation of chromosome separation	10	6	0.31	19.07	+	4.85e-06	0.000155
centrosome duplication	10	6	0.31	19.07	+	4.85e-06	0.000156
negative regulation of metaphase/anaphase transition of cell cycle	10	6	0.31	19.07	+	4.85e-06	0.000157
positive regulation of spindle assembly	5	5	0.16	31.79	+	5.77e-06	0.000184
mitotic cytokinesis	35	9	1.1	8.17	+	5.89e-06	0.000186
positive regulation of nematode male tail tip morphogenesis	35	9	1.1	8.17	+	5.89e-06	0.000187
animal organ development	312	27	9.82	2.75	+	6.03e-06	0.000189
positive regulation of mitotic nuclear division	18	7	0.57	12.36	+	7.07e-06	0.000219
cellular localization	785	50	24.7	2.02	+	7.02e-06	0.000219
regulation of DNA replication	18	7	0.57	12.36	+	7.07e-06	0.00022
chromosome movement towards spindle pole	11	6	0.35	17.34	+	7.3e-06	0.000223
protein localization to kinetochore	11	6	0.35	17.34	+	7.3e-06	0.000224
mitotic DNA replication	11	6	0.35	17.34	+	7.3e-06	0.000225
regulation of cytoskeleton organization	145	17	4.56	3.73	+	9.78e-06	0.000297
embryonic digestive tract morphogenesis	28	8	0.88	9.08	+	1.02e-05	0.000306
negative regulation of chromosome organization	28	8	0.88	9.08	+	1.02e-05	0.000308
spindle midzone assembly	12	6	0.38	15.89	+	1.07e-05	0.000316
positive regulation of mitotic sister chromatid separation	12	6	0.38	15.89	+	1.07e-05	0.000318
attachment of spindle microtubules to kinetochore	12	6	0.38	15.89	+	1.07e-05	0.000319
regulation of multicellular organismal development	400	31	12.58	2.46	+	1.15e-05	0.000338
female gamete generation	132	16	4.15	3.85	+	1.22e-05	0.000358
regulation of nematode male tail tip morphogenesis	39	9	1.23	7.34	+	1.25e-05	0.000365
regulation of reproductive process	217	21	6.83	3.08	+	1.41e-05	0.000409
regulation of developmental process	553	38	17.4	2.18	+	1.56e-05	0.000452
polar body extrusion after meiotic divisions	21	7	0.66	10.6	+	1.61e-05	0.000461
positive regulation of chromosome segregation	21	7	0.66	10.6	+	1.61e-05	0.000464
posttranscriptional regulation of gene expression	168	18	5.29	3.41	+	1.66e-05	0.000474
metaphase/anaphase transition of cell cycle	7	5	0.22	22.7	+	1.72e-05	0.000487
meiotic chromosome condensation	7	5	0.22	22.7	+	1.72e-05	0.00049
embryonic organ development	41	9	1.29	6.98	+	1.77e-05	0.000498
cellular macromolecule biosynthetic process	746	47	23.47	2	+	1.86e-05	0.00052
regulation of gene expression	1343	72	42.25	1.7	+	1.87e-05	0.000522
response to ionizing radiation	31	8	0.98	8.2	+	1.91e-05	0.000524
telomere organization	31	8	0.98	8.2	+	1.91e-05	0.000526
telomere maintenance	31	8	0.98	8.2	+	1.91e-05	0.000529
DNA damage checkpoint	31	8	0.98	8.2	+	1.91e-05	0.000531
gonad development	107	14	3.37	4.16	+	1.96e-05	0.000533
development of primary sexual characteristics	107	14	3.37	4.16	+	1.96e-05	0.000536
DNA strand elongation	14	6	0.44	13.62	+	2.11e-05	0.00057
DNA strand elongation involved in DNA replication	14	6	0.44	13.62	+	2.11e-05	0.000573
multicellular organismal reproductive process	348	28	10.95	2.56	+	2.22e-05	0.000595
anatomical structure homeostasis	54	10	1.7	5.89	+	2.23e-05	0.000596
negative regulation of organelle organization	80	12	2.52	4.77	+	2.29e-05	0.000609
embryonic organ morphogenesis	32	8	1.01	7.95	+	2.32e-05	0.000616
meiotic cytokinesis	23	7	0.72	9.67	+	2.62e-05	0.000693
mitotic sister chromatid separation	8	5	0.25	19.87	+	2.73e-05	0.000718
regulation of DNA-dependent DNA replication	15	6	0.47	12.71	+	2.88e-05	0.000755
reproductive structure development	128	15	4.03	3.72	+	3.24e-05	0.000842
reproductive system development	128	15	4.03	3.72	+	3.24e-05	0.000846
asymmetric cell division	34	8	1.07	7.48	+	3.38e-05	0.000875
multicellular organism reproduction	367	28	11.55	2.43	+	3.92e-05	0.00101
chromosome separation	35	8	1.1	7.27	+	4.04e-05	0.00104
G protein-coupled receptor signaling pathway	692	5	21.77	0.23	-	4.11e-05	0.00105
DNA-dependent DNA replication maintenance of fidelity	9	5	0.28	17.66	+	4.14e-05	0.00105
regulation of meiotic cell cycle	47	9	1.48	6.09	+	4.54e-05	0.00115
regulation of nematode larval development	166	17	5.22	3.26	+	4.77e-05	0.0012
regulation of post-embryonic development	166	17	5.22	3.26	+	4.77e-05	0.0012
positive regulation of chromosome separation	17	6	0.53	11.22	+	5.09e-05	0.00127
regulation of cytokinesis	26	7	0.82	8.56	+	5.08e-05	0.00127
regulation of mitotic spindle formation (spindle phase one)	4	4	0.13	31.79	+	5.44e-05	0.00132
positive regulation of mitotic spindle formation (spindle phase one)	4	4	0.13	31.79	+	5.44e-05	0.00133
regulation of centromere complex assembly	4	4	0.13	31.79	+	5.44e-05	0.00133
regulation of kinetochore assembly	4	4	0.13	31.79	+	5.44e-05	0.00134
regulation of mitotic spindle pole body separation	4	4	0.13	31.79	+	5.44e-05	0.00134
positive regulation of mitotic spindle pole body separation	4	4	0.13	31.79	+	5.44e-05	0.00135
positive regulation of kinetochore assembly	4	4	0.13	31.79	+	5.44e-05	0.00135
digestive tract morphogenesis	37	8	1.16	6.87	+	5.7e-05	0.00138
regulation of spindle assembly	10	5	0.31	15.89	+	6.05e-05	0.00146
chromatin silencing	27	7	0.85	8.24	+	6.24e-05	0.00149
chromatin organization involved in negative regulation of transcription	27	7	0.85	8.24	+	6.24e-05	0.0015
regulation of spindle organization	18	6	0.57	10.6	+	6.62e-05	0.00158
chromatin assembly	28	7	0.88	7.95	+	7.59e-05	0.00179
chromatin organization involved in regulation of transcription	28	7	0.88	7.95	+	7.59e-05	0.0018
animal organ morphogenesis	124	14	3.9	3.59	+	8.5e-05	0.002
base-excision repair	11	5	0.35	14.45	+	8.58e-05	0.00201
regulation of mitotic spindle elongation	11	5	0.35	14.45	+	8.58e-05	0.00201
tube morphogenesis	52	9	1.64	5.5	+	9.08e-05	0.00211
signal transduction	1684	27	52.98	0.51	-	9.07e-05	0.00211
negative regulation of gene expression, epigenetic	29	7	0.91	7.67	+	9.18e-05	0.00212
centriole assembly	5	4	0.16	25.43	+	9.56e-05	0.00215
attachment of mitotic spindle microtubules to kinetochore	5	4	0.16	25.43	+	9.56e-05	0.00216
metaphase/anaphase transition of mitotic cell cycle	5	4	0.16	25.43	+	9.56e-05	0.00217
centriole replication	5	4	0.16	25.43	+	9.56e-05	0.00218
positive regulation of mitotic spindle elongation	5	4	0.16	25.43	+	9.56e-05	0.00219
protein localization to kinetochore involved in kinetochore assembly	5	4	0.16	25.43	+	9.56e-05	0.00219
positive regulation of mitotic spindle organization	5	4	0.16	25.43	+	9.56e-05	0.0022
regulation of centrosome cycle	20	6	0.63	9.54	+	0.000107	0.00241
negative regulation of cellular component organization	111	13	3.49	3.72	+	0.000108	0.00242
mitotic G2/M transition checkpoint	12	5	0.38	13.24	+	0.000119	0.00263
regulation of spindle elongation	12	5	0.38	13.24	+	0.000119	0.00264
regulation of cellular metabolic process	1556	77	48.95	1.57	+	0.000122	0.00269
chromatin assembly or disassembly	31	7	0.98	7.18	+	0.000132	0.0029
positive regulation of reproductive process	130	14	4.09	3.42	+	0.000134	0.00295
signaling	1774	30	55.81	0.54	-	0.000138	0.00303
regulation of nitrogen compound metabolic process	1465	73	46.09	1.58	+	0.000149	0.00325
cell maturation	32	7	1.01	6.95	+	0.000156	0.00333
pre-replicative complex assembly	6	4	0.19	21.19	+	0.000155	0.00334
anatomical structure maturation	32	7	1.01	6.95	+	0.000156	0.00334
cell communication	1807	31	56.85	0.55	-	0.000157	0.00335
regulation of mitotic spindle assembly	6	4	0.19	21.19	+	0.000155	0.00335
pre-replicative complex assembly involved in cell cycle DNA replication	6	4	0.19	21.19	+	0.000155	0.00336
regulation of cell cycle checkpoint	6	4	0.19	21.19	+	0.000155	0.00337
negative regulation of G2/M transition of mitotic cell cycle	13	5	0.41	12.23	+	0.00016	0.00338
pre-replicative complex assembly involved in nuclear cell cycle DNA replication	6	4	0.19	21.19	+	0.000155	0.00338
negative regulation of cell cycle G2/M phase transition	13	5	0.41	12.23	+	0.00016	0.00339
sex differentiation	204	18	6.42	2.8	+	0.000167	0.00352
protein modification by small protein conjugation or removal	263	21	8.27	2.54	+	0.000182	0.00381
regulation of cellular process	3628	152	114.14	1.33	+	0.000196	0.0041
sensory perception of chemical stimulus	374	1	11.77	0.08	-	0.0002	0.00416
mitotic DNA damage checkpoint	14	5	0.44	11.35	+	0.000212	0.00438
regulation of mitotic spindle organization	14	5	0.44	11.35	+	0.000212	0.0044
homologous recombination	34	7	1.07	6.54	+	0.000217	0.00445
reciprocal meiotic recombination	34	7	1.07	6.54	+	0.000217	0.00447
regulation of primary metabolic process	1485	73	46.72	1.56	+	0.000222	0.00456
regulation of multicellular organismal process	602	37	18.94	1.95	+	0.000233	0.00477
positive regulation of cellular protein localization	47	8	1.48	5.41	+	0.000246	0.00501
organic substance biosynthetic process	1200	62	37.75	1.64	+	0.000252	0.00511
protein localization to organelle	213	18	6.7	2.69	+	0.000274	0.00553
system process	604	5	19	0.26	-	0.000284	0.00572
regulation of meiotic nuclear division	25	6	0.79	7.63	+	0.000302	0.00607
proteasome-mediated ubiquitin-dependent protein catabolic process	142	14	4.47	3.13	+	0.000311	0.00623
nucleotide-excision repair	37	7	1.16	6.01	+	0.000341	0.00681
nervous system process	545	4	17.15	0.23	-	0.000349	0.00691
interstrand cross-link repair	8	4	0.25	15.89	+	0.000349	0.00693
meiotic spindle midzone assembly	8	4	0.25	15.89	+	0.000349	0.00695
germ cell development	162	15	5.1	2.94	+	0.000358	0.00705
nucleosome assembly	26	6	0.82	7.34	+	0.000362	0.00712
positive regulation of biological process	1203	61	37.85	1.61	+	0.000366	0.00718
developmental maturation	38	7	1.2	5.86	+	0.000393	0.00766
nucleosome organization	38	7	1.2	5.86	+	0.000393	0.00769
response to radiation	65	9	2.04	4.4	+	0.000407	0.00791
negative regulation of cellular metabolic process	423	28	13.31	2.1	+	0.000416	0.00805
proteasomal protein catabolic process	149	14	4.69	2.99	+	0.000486	0.00938
response to stimulus	2709	117	85.23	1.37	+	0.000494	0.0095
positive regulation of organelle assembly	28	6	0.88	6.81	+	0.00051	0.00979
regulation of mitotic spindle checkpoint	3	3	0.09	31.79	+	0.000527	0.0099
protein localization	633	37	19.92	1.86	+	0.00053	0.00992
regulation of spindle checkpoint	3	3	0.09	31.79	+	0.000527	0.00993
positive regulation of spindle checkpoint	3	3	0.09	31.79	+	0.000527	0.00996
regulation of mitotic cell cycle spindle assembly checkpoint	3	3	0.09	31.79	+	0.000527	0.00999
positive regulation of mitotic cell cycle spindle assembly checkpoint	3	3	0.09	31.79	+	0.000527	0.01
activation of mitotic cell cycle spindle assembly checkpoint	3	3	0.09	31.79	+	0.000527	0.0101
positive regulation of cell cycle checkpoint	3	3	0.09	31.79	+	0.000527	0.0101
regulation of G2/M transition of mitotic cell cycle	18	5	0.57	8.83	+	0.000554	0.0103
sensory perception	398	2	12.52	0.16	-	0.000616	0.0114
biosynthetic process	1248	62	39.26	1.58	+	0.000614	0.0114
ion transport	728	8	22.9	0.35	-	0.000631	0.0117
establishment of localization in cell	612	36	19.25	1.87	+	0.000644	0.0119
system development	613	36	19.29	1.87	+	0.000652	0.012
homologous chromosome segregation	19	5	0.6	8.36	+	0.000682	0.0125
regulation of cell cycle G2/M phase transition	19	5	0.6	8.36	+	0.000682	0.0125
regulation of DNA metabolic process	43	7	1.35	5.17	+	0.000759	0.0138
positive regulation of cytoskeleton organization	43	7	1.35	5.17	+	0.000759	0.0139
nucleobase-containing compound biosynthetic process	330	23	10.38	2.22	+	0.000764	0.0139
tube development	105	11	3.3	3.33	+	0.000846	0.0153
response to X-ray	11	4	0.35	11.56	+	0.000895	0.0158
double-strand break repair via break-induced replication	11	4	0.35	11.56	+	0.000895	0.0158
mitotic G2 DNA damage checkpoint	4	3	0.13	23.84	+	0.000902	0.0159
pronuclear migration	11	4	0.35	11.56	+	0.000895	0.0159
protein modification by small protein conjugation	217	17	6.83	2.49	+	0.000885	0.0159
digestive tract development	89	10	2.8	3.57	+	0.000883	0.0159
DNA unwinding involved in DNA replication	11	4	0.35	11.56	+	0.000895	0.0159
digestive system development	89	10	2.8	3.57	+	0.000883	0.0159
cytokinetic process	11	4	0.35	11.56	+	0.000895	0.016
mitotic DNA replication checkpoint	11	4	0.35	11.56	+	0.000895	0.016
negative regulation of biosynthetic process	277	20	8.71	2.29	+	0.000939	0.0165
regulation of cyclin-dependent protein kinase activity	33	6	1.04	5.78	+	0.00109	0.0189
oocyte development	46	7	1.45	4.84	+	0.00108	0.0189
cellular biosynthetic process	1173	58	36.9	1.57	+	0.00108	0.0189
regulation of cyclin-dependent protein serine/threonine kinase activity	33	6	1.04	5.78	+	0.00109	0.0189
cellular macromolecule catabolic process	383	25	12.05	2.07	+	0.00109	0.0189
spindle elongation	12	4	0.38	10.6	+	0.00116	0.02
mitotic chromosome condensation	12	4	0.38	10.6	+	0.00116	0.0201
sister chromatid cohesion	22	5	0.69	7.22	+	0.0012	0.0206
oocyte differentiation	47	7	1.48	4.73	+	0.00121	0.0207
regulation of centriole-centriole cohesion	5	3	0.16	19.07	+	0.00141	0.0239
G2 DNA damage checkpoint	5	3	0.16	19.07	+	0.00141	0.024
double-strand break repair via nonhomologous end joining	5	3	0.16	19.07	+	0.00141	0.0241
neuron projection extension involved in neuron projection guidance	13	4	0.41	9.78	+	0.00149	0.025
cell development	397	25	12.49	2	+	0.00149	0.0251
axon extension involved in axon guidance	13	4	0.41	9.78	+	0.00149	0.0251
anaphase-promoting complex-dependent catabolic process	13	4	0.41	9.78	+	0.00149	0.0251
nucleic acid transport	64	8	2.01	3.97	+	0.00154	0.0256
RNA transport	64	8	2.01	3.97	+	0.00154	0.0257
establishment of RNA localization	64	8	2.01	3.97	+	0.00154	0.0258
regulation of cellular protein localization	80	9	2.52	3.58	+	0.00157	0.0259
microtubule-based movement	80	9	2.52	3.58	+	0.00157	0.026
anatomical structure morphogenesis	529	31	16.64	1.86	+	0.00159	0.0263
negative regulation of nucleobase-containing compound metabolic process	247	18	7.77	2.32	+	0.00162	0.0267
protein ubiquitination	192	15	6.04	2.48	+	0.00178	0.0293
negative regulation of small GTPase mediated signal transduction	14	4	0.44	9.08	+	0.00187	0.0305
negative regulation of Ras protein signal transduction	14	4	0.44	9.08	+	0.00187	0.0306
RNA metabolic process	684	37	21.52	1.72	+	0.00193	0.0314
negative regulation of DNA-dependent DNA replication	6	3	0.19	15.89	+	0.00207	0.0335
negative regulation of DNA replication	6	3	0.19	15.89	+	0.00207	0.0336
negative regulation of cellular macromolecule biosynthetic process	256	18	8.05	2.23	+	0.00217	0.0351
macromolecule catabolic process	430	26	13.53	1.92	+	0.0022	0.0355
aromatic compound biosynthetic process	361	23	11.36	2.03	+	0.00227	0.0366
macromolecule localization	764	40	24.04	1.66	+	0.00231	0.0369
nuclear envelope organization	15	4	0.47	8.48	+	0.00231	0.0369
oocyte maturation	15	4	0.47	8.48	+	0.00231	0.037
regulation of protein localization	139	12	4.37	2.74	+	0.00233	0.0371
negative regulation of nitrogen compound metabolic process	403	25	12.68	1.97	+	0.00239	0.038
establishment of spindle localization	70	8	2.2	3.63	+	0.00257	0.0406
RNA localization	70	8	2.2	3.63	+	0.00257	0.0407
heterocycle biosynthetic process	367	23	11.55	1.99	+	0.00257	0.0408
RNA phosphodiester bond hydrolysis	87	9	2.74	3.29	+	0.00265	0.0416
meiotic chromosome separation	27	5	0.85	5.89	+	0.00264	0.0416
ion transmembrane transport	567	6	17.84	0.34	-	0.00276	0.0433
catabolic process	860	44	27.06	1.63	+	0.00279	0.0435
regulation of mitotic cell cycle, embryonic	16	4	0.5	7.95	+	0.00281	0.0436
ATP-dependent chromatin remodeling	16	4	0.5	7.95	+	0.00281	0.0437
meiotic spindle organization	16	4	0.5	7.95	+	0.00281	0.0438
negative regulation of cellular biosynthetic process	274	19	8.62	2.2	+	0.00285	0.0441
nuclear pore organization	7	3	0.22	13.62	+	0.00289	0.0442
intra-S DNA damage checkpoint	7	3	0.22	13.62	+	0.00289	0.0443
mitotic spindle midzone assembly	7	3	0.22	13.62	+	0.00289	0.0444
regulation of protein modification process	217	16	6.83	2.34	+	0.00291	0.0445
peptidyl-lysine modification	106	10	3.33	3	+	0.00292	0.0445
non-recombinational repair	7	3	0.22	13.62	+	0.00289	0.0445
regulation of protein metabolic process	464	27	14.6	1.85	+	0.00316	0.0481
nucleocytoplasmic transport	73	8	2.3	3.48	+	0.00326	0.0492
nuclear transport	73	8	2.3	3.48	+	0.00326	0.0493
spindle localization	73	8	2.3	3.48	+	0.00326	0.0495

## Sheet: Table S4
GO biological process complete	All IDs per term	Found IDs	expected	fold enrichment	+/-	raw p value	FDR
cell cycle process	387	17	2.13	7.99	+	7.04e-11	2.17e-07
cell cycle	503	19	2.77	6.87	+	5.77e-11	3.55e-07
DNA replication	90	10	0.5	20.2	+	1.81e-10	3.72e-07
chromosome organization	387	16	2.13	7.52	+	6.27e-10	9.66e-07
DNA-dependent DNA replication	59	8	0.32	24.65	+	3.09e-09	3.8e-06
mitotic cell cycle	285	13	1.57	8.29	+	9.35e-09	7.21e-06
protein-DNA complex assembly	68	8	0.37	21.39	+	8.57e-09	7.54e-06
double-strand break repair	67	8	0.37	21.71	+	7.7e-09	7.91e-06
organelle organization	1241	25	6.83	3.66	+	1.51e-08	1.03e-05
protein-DNA complex subunit organization	81	8	0.45	17.95	+	3.03e-08	1.87e-05
DNA metabolic process	262	12	1.44	8.33	+	3.45e-08	1.93e-05
chromosome localization	32	6	0.18	34.09	+	5.59e-08	2.46e-05
cellular response to DNA damage stimulus	217	11	1.19	9.22	+	4.97e-08	2.55e-05
cellular nitrogen compound metabolic process	1637	28	9	3.11	+	5.44e-08	2.58e-05
DNA repair	180	10	0.99	10.1	+	9.24e-08	3.8e-05
cellular modified amino acid metabolic process	102	8	0.56	14.26	+	1.6e-07	5.79e-05
mitotic cell cycle process	244	11	1.34	8.2	+	1.55e-07	5.95e-05
DNA conformation change	106	8	0.58	13.72	+	2.11e-07	7.21e-05
glutathione metabolic process	71	7	0.39	17.92	+	2.32e-07	7.52e-05
mitotic nuclear division	84	7	0.46	15.15	+	6.7e-07	0.000206
cellular response to stress	497	14	2.73	5.12	+	7.69e-07	0.000226
cellular component assembly	664	16	3.65	4.38	+	8.86e-07	0.000248
nuclear division	179	9	0.98	9.14	+	9.27e-07	0.000248
organelle fission	190	9	1.05	8.61	+	1.49e-06	0.000382
nucleic acid metabolic process	977	19	5.37	3.54	+	1.78e-06	0.00044
mitotic sister chromatid segregation	67	6	0.37	16.28	+	2.95e-06	0.000699
cellular component organization	1775	26	9.76	2.66	+	3.34e-06	0.000761
nucleobase-containing compound metabolic process	1230	21	6.77	3.1	+	3.6e-06	0.000766
sulfur compound metabolic process	212	9	1.17	7.72	+	3.52e-06	0.000776
centromere complex assembly	16	4	0.09	45.45	+	3.84e-06	0.000788
DNA replication initiation	17	4	0.09	42.77	+	4.72e-06	0.000909
nuclear DNA replication	17	4	0.09	42.77	+	4.72e-06	0.000939
cell cycle DNA replication	18	4	0.1	40.4	+	5.75e-06	0.00107
heterocycle metabolic process	1277	21	7.02	2.99	+	6.39e-06	0.00116
cellular aromatic compound metabolic process	1283	21	7.06	2.98	+	6.86e-06	0.00121
response to stress	988	18	5.43	3.31	+	8.38e-06	0.00144
sister chromatid segregation	83	6	0.46	13.14	+	9.38e-06	0.00156
regulation of cell cycle process	182	8	1	7.99	+	9.86e-06	0.0016
double-strand break repair via homologous recombination	49	5	0.27	18.55	+	1.14e-05	0.00172
cellular component biogenesis	817	16	4.49	3.56	+	1.18e-05	0.00174
recombinational repair	49	5	0.27	18.55	+	1.14e-05	0.00176
organic cyclic compound metabolic process	1326	21	7.29	2.88	+	1.13e-05	0.00178
cellular component organization or biogenesis	1918	26	10.55	2.46	+	1.32e-05	0.00185
nuclear chromosome segregation	135	7	0.74	9.43	+	1.31e-05	0.00188
organelle assembly	254	9	1.4	6.44	+	1.43e-05	0.00196
establishment of chromosome localization	24	4	0.13	30.3	+	1.57e-05	0.00206
DNA recombination	91	6	0.5	11.99	+	1.54e-05	0.00206
meiotic chromosome condensation	7	3	0.04	77.91	+	1.86e-05	0.00239
cellular protein-containing complex assembly	288	9	1.58	5.68	+	3.73e-05	0.00469
chromosome segregation	161	7	0.89	7.9	+	3.87e-05	0.00477
organelle localization	225	8	1.24	6.46	+	4.27e-05	0.00516
mitotic metaphase plate congression	10	3	0.06	54.54	+	4.38e-05	0.00519
embryo development ending in birth or egg hatching	303	9	1.67	5.4	+	5.46e-05	0.00635
metaphase plate congression	12	3	0.07	45.45	+	6.91e-05	0.00788
regulation of cell cycle	249	8	1.37	5.84	+	8.5e-05	0.00919
double-strand break repair via break-induced replication	13	3	0.07	41.95	+	8.47e-05	0.00932
cellular metabolic process	3882	39	21.35	1.83	+	8.46e-05	0.00948
DNA geometric change	40	4	0.22	18.18	+	9.72e-05	0.0102
protein-containing complex subunit organization	408	10	2.24	4.46	+	9.96e-05	0.0102
DNA duplex unwinding	40	4	0.22	18.18	+	9.72e-05	0.0103
kinetochore assembly	14	3	0.08	38.95	+	0.000102	0.0103
chromosome organization involved in meiotic cell cycle	42	4	0.23	17.31	+	0.000116	0.0115
embryo development	511	11	2.81	3.91	+	0.000136	0.0133
kinetochore organization	17	3	0.09	32.08	+	0.00017	0.0163
protein-containing complex assembly	358	9	1.97	4.57	+	0.000187	0.0177
nitrogen compound metabolic process	3491	35	19.2	1.82	+	0.000225	0.021
establishment of organelle localization	154	6	0.85	7.08	+	0.00025	0.023
organic substance metabolic process	4124	39	22.69	1.72	+	0.000331	0.03
mitotic spindle assembly	23	3	0.13	23.71	+	0.000378	0.0337
DNA packaging	59	4	0.32	12.32	+	0.000394	0.0347
cellular process	7603	60	41.82	1.43	+	0.000499	0.0433

## Sheet: Table S5
DDR in promoters bound by DREAM (Goetsch et al, 2017)
Description	setSize	enrichmentScore	NES	pvalue	Bonferroni	FDR_BH	rank	leading_edge	core_enrichment
DDR	76	0.710303	1.69281	5.05715e-05	0.0003036	0.0001518	266	tags=57%, list=18%, signal=49%	WBGene00018721/WBGene00009507/WBGene00017738/WBGene00002985/WBGene00017696/WBGene00000227/WBGene00004296/WBGene00016151/WBGene00008403/WBGene00010845/WBGene00013241/WBGene00008645/WBGene00012698/WBGene00010409/WBGene00000264/WBGene00015310/WBGene00000520/WBGene00001998/WBGene00000794/WBGene00013405/WBGene00004064/WBGene00009731/WBGene00001049/WBGene00006571/WBGene00004297/WBGene00010439/WBGene000…
DDR in promoters bound by DREAM (Latorre et al, 2015)
Description	setSize	enrichmentScore	NES	pvalue	Bonferroni	FDR_BH	rank	leading_edge	core_enrichment
DDR	63	0.683146	1.59775	0.000203863	0.0012	0.00031	240	tags=56%, list=21%, signal=46%	WBGene00009507/WBGene00001977/WBGene00017738/WBGene00002985/WBGene00017696/WBGene00000227/WBGene00004296/WBGene00004298/WBGene00016151/WBGene00008403/WBGene00010845/WBGene00008645/WBGene00012698/WBGene00010409/WBGene00015310/WBGene00000520/WBGene00001998/WBGene00013405/WBGene00009731/WBGene00001049/WBGene00004297/WBGene00000265/WBGene00011576/WBGene00003405/WBGene00004873/WBGene00003159/WBGene000…
RNAseq lin-52 vs enriched in germline (Reinke et al, 2004)
Description	setSize	enrichmentScore	NES	pvalue	Bonferroni	FDR_BH	rank	leading_edge	core_enrichment
Germline	2264	0.52612	1.94117	4.99975e-05	0.0003	0.0001518	2568	tags=24%, list=14%, signal=23%	WBGene00021676/WBGene00006375/WBGene00007624/WBGene00001686/WBGene00003994/WBGene00012112/WBGene00012110/WBGene00012111/WBGene00001598/WBGene00002032/WBGene00001110/WBGene00007797/WBGene00020091/WBGene00002144/WBGene00020757/WBGene00012109/WBGene00013569/WBGene00012020/WBGene00007578/WBGene00011959/WBGene00012716/WBGene00004808/WBGene00018721/WBGene00001372/WBGene00010362/WBGene00021282/WBGene000…
DDR vs lin-54 embryo (Tabuchi et al, 2011)
Description	setSize	enrichmentScore	NES	pvalue	Bonferroni	FDR_BH	rank	leading_edge	core_enrichment
DDR	30	0.415125	1.99835	0.00293974	0.0176	0.00348	520	tags=90%, list=53%, signal=43%	WBGene00012698/WBGene00001973/WBGene00017738/WBGene00001372/WBGene00018721/WBGene00004985/WBGene00017696/WBGene00015310/WBGene00004049/WBGene00077500/WBGene00013816/WBGene00008403/WBGene00019814/WBGene00009507/WBGene00010120/WBGene00019136/WBGene00010439/WBGene00006963/WBGene00011411/WBGene00022851/WBGene00004383/WBGene00022881/WBGene00000467/WBGene00003417/WBGene00009731/WBGene00018923/WBGene000…
DDR vs lin-54 germline (Tabuchi et al, 2011)
Description	setSize	enrichmentScore	NES	pvalue	Bonferroni	FDR_BH	rank	leading_edge	core_enrichment
DDR	7	0.417445	1.24697	0.204221	1	0.204221	194	tags=100%, list=59%, signal=42%	WBGene00004064/WBGene00014066/WBGene00000520/WBGene00013924/WBGene00006707/WBGene00018769/WBGene00006714

## Sheet: Table S6
WormBase Gene ID	Gene name	Sequence Name	Promoter localization
WBGene00004028	pif-1	Y18H1A.6	✓
WBGene00000226	atl-1	T06E4.3	✓
WBGene00000227	atm-1	Y48G1BL.2	✓
WBGene00000264	brc-1	C36A4.8	✓
WBGene00000265	brd-1	K04C2.4	✓
WBGene00000520	cku-80	R07E5.8	✓
WBGene00020068	cra-1	R13F6.10	✓
WBGene00008403	csa-1	D2013.3	✓
WBGene00001049	dog-1	F33H2.1	✓
WBGene00013676	ekl-4	Y105E8A.17	✓
WBGene00008645	F10C2.4	F10C2.4	✓
WBGene00008921	ctf-4	F17C11.10	✓
WBGene00017738	tipn-1	F23C8.9	✓
WBGene00009127	clsp-1	F25H5.5	✓
WBGene00010409	H21P03.2	H21P03.2	✓
WBGene00001998	hpr-17	F32A11.2	✓
WBGene00001997	hpr-9	Y39A1A.23	✓
WBGene00002027	hsr-9	T05F1.6	✓
WBGene00002985	lig-1	C29A12.3	✓
WBGene00010845	M03C11.8	M03C11.8	✓
WBGene00003155	mcm-3	C25D7.6	✓
WBGene00003158	mcm-6	ZK632.1	✓
WBGene00003159	mcm-7	F32D1.10	✓
WBGene00003405	mre-11	ZC302.1	✓
WBGene00003421	msh-5	F09E8.3	✓
WBGene00004064	pms-2	H12C20.2	✓
WBGene00018721	polh-1	F53A3.2	✓
WBGene00017696	polk-1	F22B7.6	✓
WBGene00020964	polq-1	W03A3.2	✓
WBGene00004337	rfc-1	C54G10.2	✓
WBGene00017546	rpa-1	F18A1.5	✓
WBGene00004737	scc-1	F10G7.4	✓
WBGene00004873	smc-3	Y47D3A.26	✓
WBGene00004985	spo-11	T05E11.4	✓
WBGene00011576	rmh-2	T07C12.12	✓
WBGene00020423	prp-19	T10F2.4	✓
WBGene00006571	tim-1	Y75B8A.22	✓
WBGene00006707	ubc-12	R09B3.4	✓
WBGene00006730	uev-1	F39B2.2	✓
WBGene00016944	uri-1	C55B7.5	✓
WBGene00019953	wapl-1	R08C7.10	✓
WBGene00012698	sws-1	Y39B6A.40	✓
WBGene00021474	dot-1.1	Y39G10AR.18	✓
WBGene00013405	tdpt-1	Y63D3A.4	✓
WBGene00000235	baf-1	B0464.7	✓
WBGene00000498	chk-1	Y39H10A.7	✓
WBGene00000794	crn-1	Y47G6A.8	✓
WBGene00022069	eel-1	Y67D8C.5	✓
WBGene00009731	exo-1	F45G2.3	✓
WBGene00017816	hrpk-1	F26B1.2	✓
WBGene00009368	pole-1	F33H2.5	✓
WBGene00009372	evl-18	F34D10.2	✓
WBGene00010011	F53H4.6	F53H4.6	✓
WBGene00015310	fan-1	C01G5.8	✓
WBGene00012767	fcd-2	Y41E3.9	✓
WBGene00010439	JC8.7	JC8.7	✓
WBGene00002276	lem-3	F42H11.2	✓
WBGene00003154	mcm-2	Y17G7B.5	✓
WBGene00003156	mcm-4	Y39G10AR.14	✓
WBGene00003157	mcm-5	R10E4.4	✓
WBGene00003373	mlh-1	T28A8.7	✓
WBGene00003417	mrt-2	Y41C4A.14	✓
WBGene00009507	mus-101	F37D6.1	✓
WBGene00016602	mus-81	C43E11.2	✓
WBGene00003955	pcn-1	W03D2.4	✓
WBGene00004166	pqn-85	Y43H11AL.3	✓
WBGene00019858	R03H10.6	R03H10.6	✓
WBGene00004296	rad-50	T04H1.4	✓
WBGene00004297	rad-51	Y43C5A.6	✓
WBGene00004322	rcq-5	E03A3.2	✓
WBGene00004383	rnh-2	T13H5.7	✓
WBGene00020687	ruvb-2	T22D1.10	✓
WBGene00016151	smc-5	C27A2.1	✓
WBGene00010056	smc-6	F54D5.14	✓
WBGene00013241	ung-1	Y56A3A.29	✓
WBGene00006961	xnp-1	B0041.7	✓
WBGene00044493	Y54G2A.50	Y54G2A.50
WBGene00001372	exo-3	R09B3.1
WBGene00022296	xpc-1	Y76B12C.2
WBGene00004051	parg-1	F20C5.1

## Sheet: Table S7
WormBase Gene ID	Gene name	Sequence Name
WBGene00015310	fan-1	C01G5.8
WBGene00004472	rps-3	C23G10.3
WBGene00007028	trr-1	C47D12.1
WBGene00017546	rpa-1	F18A1.5
WBGene00017738	tipn-1	F23C8.9
WBGene00009287	psf-2	F31C3.5
WBGene00001998	hpr-17	F32A11.2
WBGene00009368	pole-1	F33H2.5
WBGene00009372	evl-18	F34D10.2
WBGene00009731	exo-1	F45G2.3
WBGene00010056	smc-6	F54D5.14
WBGene00019712	rmh-1	M01E11.3
WBGene00000520	cku-80	R07E5.8
WBGene00000226	atl-1	T06E4.3
WBGene00020423	prp-19	T10F2.4
WBGene00011834	dvc-1	T19B10.6
WBGene00004333	rec-8	W02A2.6
WBGene00004298	rad-54.L	W06D4.6
WBGene00012698	sws-1	Y39B6A.40
WBGene00004297	rad-51	Y43C5A.6
WBGene00000227	atm-1	Y48G1BL.2
WBGene00003155	mcm-3	C25D7.6
WBGene00016151	smc-5	C27A2.1
WBGene00007784	ruvb-1	C27H6.2
WBGene00002985	lig-1	C29A12.3
WBGene00004337	rfc-1	C54G10.2
WBGene00016944	uri-1	C55B7.5
WBGene00008403	csa-1	D2013.3
WBGene00004322	rcq-5	E03A3.2
WBGene00008645	F10C2.4	F10C2.4
WBGene00004737	scc-1	F10G7.4
WBGene00017696	polk-1	F22B7.6
WBGene00017816	hrpk-1	F26B1.2
WBGene00003159	mcm-7	F32D1.10
WBGene00001049	dog-1	F33H2.1
WBGene00009507	mus-101	F37D6.1
WBGene00006730	uev-1	F39B2.2
WBGene00018849	spt-16	F55A3.3
WBGene00010409	H21P03.2	H21P03.2
WBGene00001352	evl-14	H38K22.1
WBGene00000265	brd-1	K04C2.4
WBGene00010845	M03C11.8	M03C11.8
WBGene00019767	rpa-2	M04F3.1
WBGene00019858	R03H10.6	R03H10.6
WBGene00006707	ubc-12	R09B3.4
WBGene00003157	mcm-5	R10E4.4
WBGene00020068	cra-1	R13F6.10
WBGene00001865	him-6	T04A11.6
WBGene00004296	rad-50	T04H1.4
WBGene00011576	rmh-2	T07C12.12
WBGene00020442	gen-1	T12A2.8
WBGene00020964	polq-1	W03A3.2
WBGene00001977	hmg-12	Y17G7A.1
WBGene00003154	mcm-2	Y17G7B.5
WBGene00004028	pif-1	Y18H1A.6
WBGene00003156	mcm-4	Y39G10AR.14
WBGene00021474	dot-1.1	Y39G10AR.18
WBGene00000498	chk-1	Y39H10A.7
WBGene00003417	mrt-2	Y41C4A.14
WBGene00004873	smc-3	Y47D3A.26
WBGene00013405	tdpt-1	Y63D3A.4
WBGene00003405	mre-11	ZC302.1
WBGene00003158	mcm-6	ZK632.1

## Sheet: Table S8
Gene	FC lin-52 vs WT	p-adj	Bound by all DREAM (Latorre et al., 2015)	Bound by any DREAM (Latorre et al., 2015)
atm-1	1.52595	1.91133e-53	✓	✓
baf-1	1.14935	0.00295543
brc-1	1.33547	2.3947e-06
brd-1	1.23077	0.00910742		✓
chk-1	1.17864	0.0139449	✓	✓
cku-80	1.31685	1.63328e-08	✓	✓
clsp-1	1.21219	6.2205e-05
crn-1	1.30324	7.33506e-11
csa-1	1.38401	0.000115329	✓	✓
ctf-4	1.1576	0.00222987
dog-1	1.27262	1.74096e-05		✓
exo-1	1.27479	4.24134e-05	✓	✓
exo-3	2.07793	4.70309e-37
F10C2.4	1.35452	3.99435e-19	✓	✓
fan-1	1.31745	5.34284e-05	✓	✓
fcd-2	1.14434	0.00927152
H21P03.2	1.33909	2.97196e-06	✓	✓
him-1	1.10013	0.00810273
his-3	1.23812	2.14062e-23	NA	NA
hmg-12	1.7359	1.50458e-39		✓
hpr-17	1.31219	0.00218197	✓	✓
hsr-9	1.17806	2.02902e-09
JC8.7	1.24406	0.00142869
lig-1	1.65039	2.37077e-42	✓	✓
M03C11.8	1.37475	5.61189e-30		✓
mcm-3	1.19052	3.23112e-06	✓	✓
mcm-4	1.11388	0.000737912	✓	✓
mcm-6	1.11837	0.0010583		✓
mcm-7	1.20108	7.22603e-10	✓	✓
mre-11	1.20927	0.00016305		✓
mrt-1	1.57798	7.63072e-10
msh-6	1.24994	2.43392e-10
mus-101	1.86513	7.34552e-72		✓
parg-1	1.44641	5.97554e-32
parp-1	2.3528	5.4609e-85
pms-2	1.28615	0.00257594
polh-1	2.13781	6.85034e-45
polk-1	1.62708	4.17817e-15	✓	✓
rad-50	1.51333	1.05487e-30		✓
rad-51	1.26763	0.000343982		✓
rad-54	1.47874	8.44993e-09		✓
rnf-113	1.23009	0.000314652
rpa-1	1.07881	0.0242614		✓
ruvb-1	1.13256	0.0090496		✓
smc-3	1.20123	4.94565e-10		✓
smc-5	1.42235	4.81985e-18		✓
smc-6	1.15459	0.0013153		✓
sws-1	1.34784	0.000205958		✓
tdpt-1	1.30012	0.000285006	✓	✓
tim-1	1.27216	2.3613e-13
tipn-1	1.70485	2.30937e-22	✓	✓
trr-1	1.11866	1.93808e-07		✓
ung-1	1.36685	6.70047e-05
NA = gene not found in the dataset.

## Sheet: Table S9
WormBase Gene ID	Gene name	Sequence Name	Up-regulated in lin-52 vs WT (out of 53, Table 1)
WBGene00009507	mus-101	F37D6.1	✓
WBGene00018721	polh-1	F53A3.2	✓
WBGene00002985	lig-1	C29A12.3	✓
WBGene00001977	hmg-12	Y17G7A.1	✓
WBGene00001372	exo-3	R09B3.1	✓
WBGene00004051	parg-1	F20C5.1	✓
WBGene00004296	rad-50	T04H1.4	✓
WBGene00010845	M03C11.8	M03C11.8	✓
WBGene00017738	tipn-1	F23C8.9	✓
WBGene00008645	F10C2.4	F10C2.4	✓
WBGene00016151	smc-5	C27A2.1	✓
WBGene00017696	polk-1	F22B7.6	✓
WBGene00000794	crn-1	Y47G6A.8	✓
WBGene00003422	msh-6	Y47G6A.11	✓
WBGene00004873	smc-3	Y47D3A.26	✓
WBGene00003159	mcm-7	F32D1.10	✓
WBGene00002027	hsr-9	T05F1.6	✓
WBGene00004298	rad-54	W06D4.6	✓
WBGene00000520	cku-80	R07E5.8	✓
WBGene00000264	brc-1	C36A4.8	✓
WBGene00010409	H21P03.2	H21P03.2	✓
WBGene00001049	dog-1	F33H2.1	✓
WBGene00009731	exo-1	F45G2.3	✓
WBGene00015310	fan-1	C01G5.8	✓
WBGene00009127	clsp-1	F25H5.5	✓
WBGene00013241	ung-1	Y56A3A.29	✓
WBGene00003405	mre-11	ZC302.1	✓
WBGene00010476	rnf-113	K01G5.1	✓
WBGene00004297	rad-51	Y43C5A.6	✓
WBGene00003156	mcm-4	Y39G10AR.14	✓
WBGene00003158	mcm-6	ZK632.1	✓
WBGene00010056	smc-6	F54D5.14	✓
WBGene00010439	JC8.7	JC8.7	✓
WBGene00008921	ctf-4	F17C11.10	✓
WBGene00004064	pms-2	H12C20.2	✓
WBGene00001860	him-1	F28B3.7	✓
WBGene00007784	ruvb-1	C27H6.2	✓
WBGene00000265	brd-1	K04C2.4	✓
WBGene00012767	fcd-2	Y41E3.9	✓
WBGene00017546	rpa-1	F18A1.5	✓
WBGene00020068	cra-1	R13F6.10
WBGene00003418	msh-2	H26D21.2
WBGene00009372	evl-18	F34D10.2
WBGene00002276	lem-3	F42H11.2
WBGene00020935	fnci-1	W02D3.10
WBGene00020687	ruvb-2	T22D1.10
WBGene00013792	Y116A8C.13	Y116A8C.13
WBGene00010839	chl-1	M03C11.2
WBGene00011834	dvc-1	T19B10.6
WBGene00004028	pif-1	Y18H1A.6
WBGene00004737	scc-1	F10G7.4
WBGene00013676	ekl-4	Y105E8A.17
WBGene00003157	mcm-5	R10E4.4
WBGene00018070	F35H10.5	F35H10.5
WBGene00001865	him-6	T04A11.6
WBGene00003955	pcn-1	W03D2.4
WBGene00003421	msh-5	F09E8.3
WBGene00009460	ubr-5	F36A2.13
WBGene00022598	ztf-8	ZC395.8
WBGene00006963	xpa-1	K07G5.2
WBGene00000151	apn-1	T05H10.2
WBGene00020964	polq-1	W03A3.2
WBGene00011016	R04F11.3	R04F11.3
WBGene00004322	rcq-5	E03A3.2
WBGene00008665	ercc-1	F10G8.7
WBGene00016602	mus-81	C43E11.2
WBGene00013128	dxbp-1	Y52B11A.9
WBGene00004333	rec-8	W02A2.6
WBGene00018678	F52C12.1	F52C12.1
WBGene00019334	K02F3.12	K02F3.12
WBGene00020843	T27A3.7	T27A3.7
WBGene00001352	evl-14	H38K22.1
WBGene00009287	psf-2	F31C3.5
WBGene00011415	him-18	T04A8.15
WBGene00003154	mcm-2	Y17G7B.5
WBGene00019004	xpg-1	F57B10.6
WBGene00010233	rbm-17	F58B3.7
WBGene00013768	sld-5	Y113G7B.24
WBGene00015554	C06G3.8	C06G3.8
WBGene00004337	rfc-1	C54G10.2
WBGene00019767	rpa-2	M04F3.1
WBGene00000093	agt-1	Y62E10A.5
WBGene00001872	him-14	ZK1127.11
WBGene00016944	uri-1	C55B7.5
WBGene00001974	hmg-4	T20B12.8
WBGene00016408	prmt-5	C34E10.5
WBGene00017237	pole-2	F08B4.5
WBGene00003373	mlh-1	T28A8.7
WBGene00008140	xpf-1	C47D12.8
WBGene00014230	gtf-2H3	ZK1128.4
WBGene00009124	rtel-1	F25H2.13
WBGene00000467	cep-1	F52B5.5
WBGene00020316	brc-2	T07E3.5
WBGene00018909	slx-1	F56A3.2
WBGene00004050	parp-2	E02H1.4
WBGene00019712	rmh-1	M01E11.3
WBGene00004985	spo-11	T05E11.4
WBGene00022296	xpc-1	Y76B12C.2
WBGene00006944	wrn-1	F18C5.2
WBGene00022881	ZK1248.11	ZK1248.11
WBGene00013924	rad-23	ZK20.3
WBGene00002042	hus-1	H26D21.1
WBGene00020423	prp-19	T10F2.4
WBGene00022851	ZK1127.4	ZK1127.4
WBGene00001973	hmg-3	C32F10.5
WBGene00004166	pqn-85	Y43H11AL.3
WBGene00011201	nth-1	R10E4.5
WBGene00018327	F42A6.5	F42A6.5
WBGene00017816	hrpk-1	F26B1.2
WBGene00000226	atl-1	T06E4.3
WBGene00019953	wapl-1	R08C7.10

[truncated: 4 more sheets: Table S10, Table S11, Table S12, Table S13]
